# Supplementary material for: Circulating unmethylated CHTOP and INS DNA fragments provide evidence of possible islet cell death in youth with obesity and diabetes
Source: Clin Epigenetics. 2020 Jul 31;12:116. doi: 10.1186/s13148-020-00906-5 (PMC7393900; doi:10.1186/s13148-020-00906-5)
Supplement: Supplementary file 1 — Additional file 1. Supplemental Table S1: Human Islet Donor Characteristics. Supplemental Table S2: Human tissues/cell lines used as controls for Illumina 450-Array. Supplemental Table S3: Primers for sequencing. Supplemental Table S4: Table of all differentially methylated CpGs. Supplemental Figure S1: Experimental Workflow. Supplemental Figure S2: Immunofluorescence staining of flow-sorted human β cells. [file 13148_2020_906_MOESM1_ESM.zip]

Archive with 2 entries (2 files):
- Additional file/Suppl Table S4.xlsx
- Additional file/Supplemental data.docx
