# Supplementary material for: Circulating unmethylated CHTOP and INS DNA fragments provide evidence of possible islet cell death in youth with obesity and diabetes
Source: Clin Epigenetics. 2020 Jul 31;12:116. doi: 10.1186/s13148-020-00906-5 (PMC7393900; doi:10.1186/s13148-020-00906-5)
Supplement: Supplementary file 1 — Additional file 1. Supplemental Table S1: Human Islet Donor Characteristics. Supplemental Table S2: Human tissues/cell lines used as controls for Illumina 450-Array. Supplemental Table S3: Primers for sequencing. Supplemental Table S4: Table of all differentially methylated CpGs. Supplemental Figure S1: Experimental Workflow. Supplemental Figure S2: Immunofluorescence staining of flow-sorted human β cells. [file 13148_2020_906_MOESM1_ESM.zip › Additional file/Suppl Table S4.xlsx]

## Sheet: Beta_cell_CpG
IlmnID	6929793122_R02C02	6929793122_R05C01	6929793122_R06C02	6929793129_R01C01	6929793122_R04C01	6929793129_R03C01	6929793129_R01C02	6929793122_R02C01	6929793139_R05C01	6929793139_R06C02	6929793122_R01C01	7471147018_R04C01	7471147018_R06C02	6929742038_R05C01	6929742057_R06C02	6929806060_R03C01	7471147046_R05C02	6929806060_R04C02	6929742038_R06C02	6929806060_R01C01	6929742057_R04C02	7471147042_R01C01	7471147042_R02C02	6929742038_R06C01	6929742057_R05C01	6929742028_R06C01	6929742028_R06C02	6929742057_R05C02	6929806060_R02C01	6929742057_R01C01	6929806060_R03C02	6929806060_R04C01	6929806060_R06C01	7471147042_R04C01	6929806060_R01C02	6929806060_R02C02	6929742057_R04C01	6929742057_R01C02	6929742057_R03C01	6929742057_R02C01	6929806060_R06C02	6929742057_R02C02	6929793129_R02C02	7471147018_R04C02	7471147018_R05C01	7471147018_R05C02	7471147018_R06C01	7471147046_R04C02	6929742038_R01C02
cg22786472	0.93433	0.913997	0.92656	0.925898	0.925755	0.915051	0.912298	0.917376	0.916233	0.945757	0.926592	0.929082	0.946586	0.925776	0.93345	0.935418	0.913268	0.918797	0.917503	0.919335	0.916218	0.919854	0.894502	0.940046	0.928391	0.92472	0.941253	0.908767	0.948034	0.921629	0.929877	0.948501	0.928316	0.917498	0.951065	0.936254	0.9497	0.937464	0.953006	0.946101	0.948752	0.934719	0.927148	0.923023	0.911706	0.928781	0.920292	0.91714	0.927989
cg00974944	0.900122	0.911686	0.913431	0.929708	0.889313	0.908405	0.932377	0.883633	0.897366	0.907602	0.935188	0.920541	0.903347	0.917868	0.92035	0.92323	0.907621	0.934762	0.92988	0.9216	0.915797	0.92425	0.890765	0.927046	0.931873	0.80336	0.931828	0.917037	0.942886	0.93658	0.922394	0.914186	0.942437	0.924009	0.94534	0.943217	0.94605	0.938848	0.956366	0.935121	0.951103	0.938441	0.913582	0.924479	0.931415	0.914415	0.90977	0.920822	0.930183
cg07551060	0.918197	0.93391	0.947188	0.928042	0.93752	0.945165	0.937118	0.927879	0.942252	0.959809	0.948885	0.939194	0.928801	0.938435	0.950829	0.944288	0.931539	0.912354	0.951971	0.929717	0.93426	0.955961	0.955751	0.955773	0.9397	0.973785	0.946417	0.943549	0.937648	0.959917	0.950692	0.952802	0.961096	0.935675	0.960336	0.950748	0.945306	0.946152	0.959286	0.957714	0.962343	0.945313	0.947225	0.949384	0.937317	0.944476	0.942841	0.937698	0.946571
cg03003434	0.911547	0.908154	0.923607	0.898769	0.905577	0.913362	0.928478	0.916935	0.925566	0.920345	0.944735	0.920091	0.901889	0.902288	0.948286	0.921477	0.895056	0.896335	0.937246	0.923607	0.903965	0.908927	0.915156	0.931154	0.914323	0.875671	0.918405	0.904799	0.913812	0.945902	0.933936	0.942986	0.919522	0.88445	0.932895	0.928821	0.920505	0.928202	0.939631	0.930005	0.933987	0.900262	0.911374	0.923397	0.914686	0.905339	0.912151	0.916342	0.92934
cg09362047	0.916491	0.898551	0.926733	0.918394	0.905957	0.899106	0.902933	0.875331	0.876585	0.839543	0.924781	0.92489	0.846945	0.915798	0.932764	0.920689	0.898921	0.923462	0.93769	0.923006	0.900391	0.913427	0.761177	0.941516	0.904403	0.733166	0.939915	0.919297	0.936317	0.925537	0.90742	0.910127	0.926054	0.896879	0.919047	0.91818	0.903998	0.922909	0.940019	0.922683	0.920637	0.942831	0.905004	0.934315	0.909415	0.914871	0.922935	0.914028	0.922808
cg17073169	0.925262	0.925597	0.929492	0.925911	0.933842	0.947229	0.938135	0.910422	0.944751	0.940468	0.945786	0.932456	0.931804	0.940211	0.937675	0.948928	0.93927	0.952551	0.941435	0.934179	0.938685	0.947916	0.923153	0.949023	0.918607	0.896893	0.945412	0.940389	0.900378	0.939519	0.934719	0.939668	0.944407	0.940009	0.956996	0.950281	0.939937	0.940502	0.954946	0.946622	0.957807	0.948308	0.949507	0.917221	0.937092	0.941965	0.93865	0.920479	0.958906
cg23052776	0.908054	0.896604	0.942164	0.84959	0.876587	0.921709	0.922686	0.927818	0.913399	0.919613	0.9416	0.920223	0.907289	0.928485	0.922327	0.912029	0.894782	0.885192	0.923164	0.917957	0.910376	0.908425	0.849388	0.928414	0.883007	0.886893	0.908266	0.896943	0.930188	0.924159	0.929263	0.880819	0.870644	0.888016	0.9217	0.915412	0.91679	0.910657	0.926365	0.928561	0.937845	0.883786	0.907984	0.89866	0.889941	0.871051	0.915918	0.913412	0.94238
cg03221073	0.880813	0.914213	0.911057	0.91568	0.877255	0.90936	0.917775	0.907994	0.895733	0.89953	0.934002	0.90898	0.927804	0.895592	0.929769	0.883453	0.898947	0.919588	0.920983	0.89343	0.892413	0.905232	0.911511	0.898913	0.910353	0.956516	0.912024	0.886687	0.896799	0.929736	0.900134	0.909856	0.914901	0.878221	0.901139	0.892039	0.928276	0.905803	0.915155	0.902895	0.925876	0.854338	0.9208	0.897536	0.888294	0.902498	0.905626	0.871178	0.908302
cg00041401	0.889787	0.908965	0.865277	0.913745	0.879334	0.920721	0.926339	0.874267	0.903623	0.905917	0.914173	0.914426	0.896629	0.905555	0.955473	0.915999	0.896489	0.909888	0.922861	0.925216	0.909409	0.943626	0.905043	0.930788	0.931006	0.874293	0.90924	0.911007	0.909937	0.936945	0.928643	0.91547	0.924341	0.911794	0.926707	0.933677	0.921183	0.920726	0.938455	0.926263	0.951093	0.927655	0.87896	0.933162	0.936428	0.919961	0.926972	0.883663	0.895837
cg20216309	0.88579	0.911462	0.864134	0.920764	0.909536	0.915062	0.907476	0.839255	0.887698	0.914941	0.917985	0.927906	0.895503	0.881777	0.906061	0.917673	0.881017	0.938693	0.903668	0.890703	0.900925	0.894416	0.910377	0.923505	0.924598	0.928559	0.923341	0.905417	0.933347	0.910643	0.928324	0.936924	0.933355	0.907696	0.93362	0.917842	0.898486	0.906426	0.912478	0.907899	0.951585	0.93246	0.89849	0.93787	0.912321	0.911407	0.923426	0.851564	0.82623
cg14241836	0.916869	0.934358	0.925481	0.923116	0.910715	0.933874	0.939438	0.90843	0.928784	0.928941	0.938353	0.916813	0.935222	0.939137	0.935115	0.912321	0.929338	0.936494	0.934028	0.919372	0.911871	0.941561	0.919725	0.937757	0.913812	0.880205	0.92077	0.916687	0.932968	0.934743	0.931976	0.925151	0.953375	0.9027	0.938246	0.936788	0.951119	0.917667	0.948326	0.946099	0.946833	0.924999	0.918277	0.941311	0.927523	0.93628	0.924779	0.912905	0.93428
cg01708377	0.90131	0.884919	0.89412	0.899254	0.88785	0.87816	0.92248	0.889428	0.912748	0.913296	0.926208	0.918266	0.922857	0.884156	0.899856	0.901333	0.895773	0.911738	0.911071	0.909792	0.876428	0.90027	0.885965	0.913551	0.889714	0.810224	0.893788	0.881705	0.915192	0.925507	0.929913	0.910284	0.922689	0.910634	0.920461	0.931228	0.93749	0.914701	0.948703	0.92282	0.942927	0.890607	0.880192	0.913182	0.910795	0.89182	0.862751	0.920729	0.907864
cg25087341	0.903423	0.890514	0.9124	0.879159	0.868387	0.867128	0.895825	0.89087	0.912862	0.907623	0.92801	0.894461	0.911778	0.893329	0.931849	0.886836	0.850797	0.896981	0.919607	0.891611	0.855842	0.904556	0.927575	0.920931	0.880619	0.963306	0.883024	0.907073	0.888765	0.90775	0.913077	0.94283	0.930188	0.91029	0.94554	0.932581	0.935209	0.918519	0.923137	0.918774	0.936776	0.901912	0.877469	0.912682	0.893533	0.893461	0.913316	0.908511	0.92441
cg08141959	0.922103	0.917141	0.907755	0.908253	0.916378	0.898065	0.819049	0.849371	0.896681	0.88151	0.912367	0.908008	0.895287	0.919384	0.898833	0.936151	0.881093	0.912783	0.919941	0.891327	0.915057	0.881406	0.884713	0.942209	0.898554	0.890274	0.928376	0.915982	0.942207	0.927864	0.857321	0.916171	0.888281	0.870104	0.874404	0.894052	0.850565	0.882046	0.91107	0.907823	0.923954	0.92817	0.90074	0.913149	0.906151	0.892223	0.886182	0.907871	0.913362
cg00172872	0.927378	0.935914	0.931321	0.932057	0.905379	0.921471	0.937347	0.92058	0.91885	0.934509	0.942226	0.931396	0.930673	0.938876	0.944871	0.941621	0.92916	0.9391	0.941677	0.938965	0.930648	0.946097	0.945827	0.953082	0.945735	0.87238	0.953669	0.901782	0.954988	0.942876	0.928408	0.92443	0.935265	0.911136	0.940821	0.949403	0.939726	0.939903	0.94685	0.950468	0.954769	0.934287	0.929544	0.928743	0.937863	0.925472	0.943578	0.929163	0.932953
cg12341429	0.90195	0.911156	0.922196	0.922207	0.883664	0.893118	0.903527	0.902278	0.912646	0.906807	0.922032	0.904589	0.913895	0.909645	0.906442	0.900725	0.885947	0.915968	0.934656	0.89011	0.893956	0.92474	0.910829	0.913264	0.859438	0.880984	0.901561	0.878708	0.917638	0.911759	0.906776	0.899294	0.912245	0.908968	0.92532	0.909168	0.920112	0.911563	0.91024	0.930607	0.928364	0.853559	0.890313	0.914337	0.913605	0.889677	0.919454	0.920595	0.9271
cg24536349	0.830327	0.918231	0.87839	0.86082	0.887554	0.869134	0.893322	0.796613	0.901907	0.894727	0.910908	0.924105	0.915463	0.888981	0.948188	0.898573	0.895519	0.874858	0.884778	0.886392	0.886676	0.904871	0.910077	0.907097	0.887949	0.907403	0.917997	0.90877	0.902065	0.919281	0.91357	0.908443	0.923189	0.897364	0.939101	0.916061	0.90289	0.938503	0.919695	0.89341	0.937136	0.935892	0.871487	0.904059	0.881612	0.906524	0.906786	0.83101	0.901785
cg08439439	0.889333	0.895143	0.891772	0.907876	0.925831	0.901754	0.920139	0.810505	0.888358	0.901873	0.925117	0.933692	0.911784	0.902318	0.929186	0.909438	0.882251	0.92147	0.912491	0.930751	0.926502	0.905874	0.940668	0.930662	0.915723	0.912141	0.919311	0.935301	0.935124	0.923205	0.928424	0.930999	0.938289	0.912134	0.929163	0.933843	0.919897	0.922941	0.929114	0.92799	0.951138	0.927814	0.851468	0.935164	0.938493	0.914483	0.923708	0.859867	0.90654
cg08448622	0.857721	0.899256	0.79338	0.912441	0.9248	0.861428	0.916084	0.803698	0.873324	0.889543	0.900801	0.897427	0.908196	0.898572	0.946295	0.918906	0.874467	0.921021	0.898864	0.901227	0.943881	0.930598	0.939736	0.904834	0.909261	0.927398	0.899486	0.920162	0.938911	0.915787	0.93916	0.925415	0.930346	0.893897	0.921192	0.916612	0.921701	0.92035	0.896793	0.920685	0.952192	0.936644	0.851903	0.920918	0.868806	0.904656	0.881243	0.866482	0.736175
cg00258316	0.91777	0.900959	0.931281	0.930746	0.894269	0.898471	0.905639	0.902158	0.918477	0.923525	0.927293	0.894241	0.901815	0.905413	0.900011	0.931394	0.897144	0.922152	0.930944	0.902776	0.918337	0.905803	0.858595	0.943753	0.895501	0.907025	0.916923	0.90537	0.932955	0.924703	0.932187	0.930394	0.920713	0.895953	0.906061	0.915926	0.939182	0.915272	0.939962	0.910819	0.940294	0.928364	0.923932	0.913125	0.91671	0.910925	0.911276	0.905808	0.941964
cg01751245	0.898634	0.903571	0.896844	0.919907	0.892534	0.899567	0.917186	0.85168	0.891961	0.908972	0.916623	0.909968	0.899854	0.896007	0.913375	0.90431	0.893163	0.921863	0.901462	0.899992	0.876812	0.91057	0.927139	0.929531	0.914113	0.950138	0.899364	0.914099	0.913273	0.924057	0.92941	0.918759	0.933037	0.898039	0.908242	0.914297	0.941815	0.91749	0.938676	0.923757	0.948901	0.915462	0.88658	0.904685	0.904584	0.91841	0.845917	0.909751	0.887664
cg22834542	0.911597	0.911059	0.911453	0.889155	0.895799	0.89664	0.912934	0.863925	0.883848	0.931614	0.937556	0.903217	0.936959	0.912978	0.917063	0.889077	0.853891	0.905789	0.935117	0.92085	0.883547	0.93164	0.905973	0.943953	0.893979	0.895484	0.906125	0.894708	0.9223	0.927454	0.939826	0.895729	0.912965	0.905383	0.926834	0.905132	0.921087	0.929272	0.92982	0.915317	0.920748	0.854214	0.895473	0.92162	0.930669	0.897052	0.910664	0.904846	0.921445
cg09373676	0.765063	0.870771	0.765775	0.916948	0.924357	0.839956	0.899343	0.828657	0.810397	0.847029	0.84713	0.902367	0.918288	0.891308	0.919307	0.899822	0.872548	0.927406	0.848985	0.795026	0.921989	0.934013	0.92888	0.916194	0.910248	0.944311	0.926226	0.921295	0.914156	0.915243	0.926062	0.938716	0.929971	0.898753	0.918347	0.932567	0.916319	0.893137	0.896542	0.879044	0.94596	0.925924	0.868496	0.885963	0.889739	0.902383	0.838793	0.715059	0.630447
cg26579713	0.909041	0.898157	0.870394	0.890343	0.879491	0.906766	0.894212	0.85829	0.881812	0.895703	0.919331	0.925681	0.82107	0.908862	0.926194	0.924625	0.87477	0.923332	0.910252	0.886012	0.887013	0.873004	0.689891	0.943224	0.901707	0.745205	0.91963	0.881291	0.942359	0.936706	0.910123	0.891937	0.928293	0.837796	0.851719	0.905228	0.878752	0.90645	0.93934	0.895907	0.935836	0.929739	0.903957	0.943409	0.895691	0.922048	0.904963	0.893743	0.885304
cg03893663	0.890559	0.882771	0.908374	0.921644	0.933527	0.913841	0.903118	0.837593	0.86577	0.88054	0.896404	0.898348	0.858156	0.888979	0.913552	0.938167	0.870807	0.916419	0.925013	0.917883	0.88484	0.864464	0.803001	0.919472	0.920755	0.899261	0.934149	0.887084	0.921125	0.9187	0.902448	0.911883	0.888161	0.87739	0.916237	0.911781	0.886683	0.88457	0.948554	0.913005	0.937749	0.93471	0.90624	0.91648	0.935982	0.887217	0.820184	0.851918	0.912826
cg03466124	0.906844	0.900238	0.89332	0.914052	0.838307	0.873057	0.916444	0.903494	0.913119	0.925498	0.941448	0.899693	0.913327	0.860772	0.940043	0.899891	0.918387	0.909554	0.906494	0.923129	0.904903	0.918287	0.930789	0.920983	0.899415	0.848663	0.906373	0.902098	0.918589	0.940995	0.912057	0.911792	0.925118	0.8972	0.947554	0.936735	0.946212	0.943041	0.9408	0.935096	0.943345	0.891314	0.877432	0.914162	0.874337	0.912498	0.926921	0.877439	0.919952
cg11970797	0.895034	0.883335	0.908685	0.89349	0.878639	0.902101	0.902371	0.857769	0.928691	0.91389	0.931494	0.885784	0.899585	0.859404	0.913757	0.88523	0.878938	0.904519	0.919098	0.912086	0.892643	0.900966	0.914481	0.924577	0.914446	0.881693	0.873824	0.90063	0.897644	0.899681	0.899045	0.923906	0.927189	0.816167	0.884902	0.854595	0.917484	0.904019	0.921966	0.939441	0.936665	0.903094	0.896355	0.904457	0.913617	0.899782	0.897837	0.873607	0.907432
cg13663303	0.896703	0.911714	0.917099	0.907001	0.884682	0.881534	0.927234	0.912808	0.908487	0.913918	0.922914	0.905566	0.917816	0.88443	0.911324	0.898008	0.877168	0.887655	0.916316	0.892992	0.886249	0.919743	0.887902	0.925778	0.896401	0.888098	0.890621	0.864174	0.910349	0.931191	0.910399	0.912043	0.903261	0.869095	0.934084	0.915036	0.904885	0.91263	0.910448	0.93929	0.934482	0.913688	0.878276	0.891481	0.878899	0.876699	0.90175	0.891587	0.939722
cg19082496	0.908487	0.902284	0.905646	0.916838	0.880995	0.89277	0.903405	0.899977	0.928545	0.906622	0.933184	0.858537	0.893382	0.875605	0.821773	0.934618	0.885207	0.925628	0.922696	0.916343	0.910021	0.892441	0.754716	0.926046	0.927163	0.535041	0.905438	0.882391	0.937167	0.880161	0.865776	0.872884	0.921717	0.889499	0.927976	0.937014	0.930082	0.922874	0.942606	0.920765	0.923202	0.948318	0.907294	0.879227	0.840251	0.894963	0.875617	0.911195	0.914133
cg25127692	0.910662	0.893426	0.935703	0.895488	0.908573	0.863012	0.919638	0.920641	0.92253	0.91065	0.928239	0.906058	0.924945	0.896	0.927315	0.927659	0.870233	0.915444	0.932312	0.913355	0.881377	0.940732	0.930871	0.928436	0.866276	0.843391	0.850164	0.869097	0.924341	0.899927	0.920526	0.899042	0.916426	0.904004	0.933329	0.889157	0.933763	0.908819	0.909184	0.884698	0.934832	0.88798	0.873762	0.934355	0.919199	0.914707	0.920476	0.922649	0.927996
cg17804071	0.859048	0.889384	0.917957	0.89506	0.851401	0.851631	0.874675	0.900511	0.908478	0.908791	0.906114	0.900533	0.920335	0.903825	0.927599	0.891339	0.893994	0.893209	0.911472	0.902716	0.901721	0.892596	0.884991	0.92058	0.881354	0.914901	0.894411	0.910285	0.904009	0.901589	0.904963	0.926617	0.927771	0.892414	0.919935	0.919511	0.913593	0.901963	0.894533	0.915235	0.940465	0.893373	0.903958	0.917537	0.911189	0.894708	0.894968	0.928744	0.913851
cg20436206	0.937276	0.912136	0.921622	0.911305	0.918305	0.911585	0.918923	0.908311	0.924904	0.917258	0.903473	0.911088	0.887849	0.916815	0.869461	0.94395	0.88419	0.923756	0.923287	0.914873	0.919728	0.91815	0.831245	0.914966	0.908648	0.753207	0.924732	0.892727	0.930661	0.892679	0.906886	0.87573	0.932735	0.907443	0.939453	0.921787	0.946201	0.930254	0.942356	0.920192	0.942824	0.900438	0.930813	0.864199	0.883174	0.880634	0.88368	0.900691	0.948642
cg26283496	0.896134	0.898052	0.896969	0.904716	0.907159	0.89916	0.927862	0.9	0.911246	0.923782	0.913177	0.892259	0.915641	0.931705	0.921716	0.930347	0.884905	0.910956	0.911464	0.915832	0.917303	0.91649	0.868964	0.92791	0.893116	0.793204	0.889573	0.889043	0.915742	0.921335	0.912396	0.916281	0.911866	0.86806	0.911007	0.905763	0.916692	0.916441	0.923482	0.936211	0.938444	0.908007	0.903857	0.904914	0.923537	0.903928	0.926699	0.888465	0.934788
cg24686551	0.896377	0.912152	0.889669	0.913214	0.879268	0.915511	0.913606	0.87212	0.914306	0.926048	0.907913	0.933795	0.90774	0.911761	0.909743	0.924239	0.906598	0.924489	0.911771	0.897993	0.916507	0.920007	0.818643	0.941767	0.92947	0.633122	0.904754	0.906681	0.927064	0.918167	0.928031	0.908029	0.937994	0.915467	0.923027	0.931199	0.916187	0.926998	0.917391	0.925774	0.948254	0.915879	0.899551	0.92452	0.935022	0.918422	0.886557	0.892686	0.891293
cg19303524	0.917263	0.925695	0.929478	0.924157	0.906734	0.921564	0.942121	0.925292	0.925768	0.931222	0.932329	0.901886	0.946363	0.914213	0.941935	0.934312	0.915696	0.941319	0.939748	0.927955	0.927013	0.932569	0.909111	0.933847	0.919556	0.903989	0.93647	0.924132	0.932646	0.940484	0.93242	0.929779	0.944204	0.9218	0.932671	0.947275	0.951887	0.943881	0.947057	0.947782	0.949431	0.93167	0.916503	0.940683	0.919642	0.919912	0.931627	0.930226	0.938415
cg04384689	0.906444	0.930328	0.919919	0.925733	0.921735	0.920457	0.885841	0.891924	0.914956	0.915832	0.929259	0.932447	0.888172	0.915616	0.946145	0.940904	0.909493	0.936173	0.947493	0.923839	0.916319	0.91908	0.911084	0.937676	0.930354	0.899529	0.919399	0.928116	0.931707	0.946431	0.922617	0.944525	0.938219	0.913428	0.918886	0.926907	0.917649	0.937026	0.944515	0.936228	0.948033	0.946872	0.932938	0.929167	0.924002	0.931991	0.939196	0.920547	0.925689
cg01719405	0.901059	0.888867	0.934351	0.882416	0.916413	0.907196	0.92585	0.903726	0.918528	0.933296	0.906946	0.906958	0.916566	0.892019	0.929601	0.891778	0.873851	0.911821	0.927328	0.913881	0.907119	0.910815	0.920286	0.909955	0.909137	0.9201	0.88868	0.908583	0.890553	0.928717	0.923134	0.911433	0.919656	0.889561	0.914826	0.928095	0.921482	0.914122	0.924769	0.922133	0.920629	0.915245	0.894709	0.900381	0.907473	0.872329	0.914684	0.905379	0.942577
cg22626506	0.856215	0.876007	0.879407	0.895572	0.896334	0.845003	0.807905	0.845863	0.885981	0.864417	0.882636	0.888889	0.812343	0.857745	0.881917	0.874782	0.81609	0.907092	0.907737	0.87811	0.885463	0.84111	0.826979	0.91459	0.885287	0.877486	0.890758	0.899673	0.911717	0.901583	0.842424	0.911925	0.882063	0.855653	0.89835	0.863734	0.875776	0.865526	0.89301	0.864282	0.90131	0.90103	0.875892	0.92463	0.869012	0.878252	0.86821	0.892364	0.857556
cg15835664	0.91016	0.90507	0.897212	0.927654	0.924779	0.902737	0.918292	0.854467	0.896828	0.87815	0.934888	0.926532	0.880084	0.908864	0.953653	0.938308	0.872417	0.92771	0.925955	0.931606	0.932674	0.935219	0.830971	0.946729	0.932742	0.960803	0.928381	0.931911	0.94077	0.93166	0.927198	0.946272	0.918786	0.899544	0.940743	0.938126	0.934889	0.923411	0.9436	0.921202	0.947179	0.943962	0.934302	0.930799	0.941968	0.901704	0.931779	0.897619	0.857453
cg14646244	0.897137	0.895098	0.909971	0.87964	0.882394	0.903785	0.919756	0.879957	0.889988	0.913518	0.933836	0.878564	0.901081	0.896359	0.888781	0.914281	0.849923	0.856557	0.94007	0.899265	0.868306	0.895858	0.917521	0.905512	0.880693	0.898209	0.833145	0.890794	0.906624	0.900609	0.889856	0.898391	0.861717	0.857155	0.87521	0.835671	0.91588	0.867573	0.913336	0.930842	0.907841	0.884477	0.872731	0.901638	0.85982	0.837841	0.888747	0.877055	0.916101
cg11586930	0.844726	0.853679	0.908919	0.835488	0.900973	0.852604	0.849856	0.813706	0.87415	0.881345	0.908325	0.864015	0.858332	0.852863	0.923789	0.902749	0.761213	0.860758	0.900465	0.869123	0.831902	0.881196	0.795226	0.899013	0.900324	0.878772	0.883646	0.885989	0.912498	0.888395	0.879709	0.902702	0.877377	0.847569	0.869232	0.858246	0.870719	0.841491	0.911625	0.901923	0.906122	0.914908	0.843336	0.893211	0.887076	0.856068	0.812271	0.867583	0.873676
cg22893605	0.889287	0.901977	0.891577	0.905196	0.895856	0.87652	0.898955	0.898469	0.9103	0.930508	0.901874	0.88259	0.920484	0.885046	0.923552	0.89436	0.881414	0.891743	0.918809	0.887105	0.886102	0.853568	0.863758	0.918035	0.879752	0.919957	0.888924	0.901173	0.897715	0.913344	0.904064	0.869488	0.898645	0.89903	0.876777	0.911175	0.91187	0.884341	0.897758	0.89662	0.9282	0.894742	0.885749	0.893288	0.886421	0.906017	0.914887	0.867495	0.902237
cg04057599	0.871472	0.901388	0.880484	0.895379	0.890554	0.904551	0.887684	0.873703	0.879104	0.914939	0.884931	0.895478	0.905752	0.87713	0.916725	0.889099	0.892568	0.892065	0.907399	0.897296	0.881964	0.897341	0.886966	0.919114	0.884603	0.934245	0.904446	0.8979	0.893918	0.900658	0.904672	0.881477	0.918262	0.881483	0.911399	0.908036	0.903929	0.912308	0.912159	0.90624	0.943676	0.887978	0.880833	0.918503	0.890559	0.892535	0.895318	0.860224	0.903021
cg04102510	0.87482	0.889313	0.852393	0.880171	0.808884	0.837175	0.877488	0.867279	0.893571	0.886694	0.928433	0.878203	0.879931	0.830985	0.942657	0.856912	0.874874	0.885387	0.834983	0.878304	0.866783	0.899633	0.923852	0.880371	0.881692	0.925529	0.885195	0.887067	0.894728	0.919835	0.895804	0.934063	0.907014	0.881808	0.927185	0.923829	0.904696	0.916387	0.920909	0.914467	0.921754	0.87638	0.816887	0.898306	0.866842	0.882624	0.910833	0.871374	0.814478
cg01918604	0.905527	0.912561	0.885884	0.888935	0.911887	0.906475	0.911756	0.883457	0.894132	0.916068	0.917214	0.875688	0.893064	0.904812	0.893003	0.920142	0.882019	0.869948	0.907045	0.881908	0.893353	0.883305	0.865595	0.912949	0.873116	0.902676	0.894672	0.895873	0.931568	0.881378	0.904401	0.917242	0.914637	0.86713	0.904172	0.903761	0.915306	0.907695	0.894667	0.899042	0.93715	0.886747	0.912672	0.863853	0.899674	0.866421	0.892114	0.876151	0.875253
cg02153681	0.811037	0.893151	0.910755	0.913071	0.882558	0.8752	0.867627	0.80816	0.869778	0.835807	0.789158	0.891812	0.822006	0.833773	0.914122	0.911379	0.816962	0.916035	0.897576	0.872146	0.835112	0.843547	0.787844	0.918275	0.866663	0.87453	0.915317	0.885796	0.921945	0.940413	0.895871	0.94078	0.899173	0.857333	0.875282	0.898594	0.880793	0.830115	0.89468	0.844694	0.875412	0.928437	0.895655	0.890966	0.925584	0.909715	0.827638	0.786678	0.894202
cg13306478	0.903302	0.91274	0.926554	0.894079	0.875954	0.90332	0.885048	0.902199	0.926221	0.924037	0.926186	0.914244	0.918798	0.916352	0.923829	0.91238	0.895779	0.914833	0.932255	0.913648	0.916114	0.923191	0.872719	0.940282	0.900968	0.83606	0.908011	0.903109	0.929659	0.927704	0.918486	0.914115	0.922504	0.903153	0.931425	0.927786	0.927694	0.913803	0.927945	0.922526	0.949357	0.90551	0.907902	0.90907	0.900728	0.907788	0.917851	0.87234	0.924965
cg23218363	0.891539	0.884312	0.875606	0.869582	0.845122	0.88722	0.888193	0.863071	0.874272	0.902658	0.924635	0.892198	0.892749	0.891582	0.931284	0.87294	0.84141	0.876683	0.918969	0.876629	0.87448	0.927231	0.917514	0.887047	0.841401	0.950348	0.879319	0.904223	0.889464	0.915654	0.911355	0.932727	0.886859	0.885815	0.897636	0.892402	0.930361	0.905318	0.886624	0.896216	0.943707	0.870978	0.84478	0.888692	0.915074	0.861681	0.898706	0.887522	0.854853
cg26182406	0.852576	0.900794	0.852163	0.867593	0.887639	0.822671	0.873429	0.79808	0.865912	0.812312	0.887944	0.901575	0.869357	0.880445	0.924531	0.8742	0.836799	0.880979	0.892643	0.874136	0.829801	0.877978	0.909411	0.852631	0.898709	0.911162	0.879412	0.86739	0.922766	0.862526	0.914863	0.8844	0.877533	0.845517	0.907998	0.840854	0.868592	0.897169	0.891113	0.892969	0.910997	0.875031	0.85803	0.903831	0.893285	0.861996	0.88168	0.84333	0.818111
cg24062389	0.888929	0.849442	0.886428	0.890215	0.833839	0.800173	0.866103	0.872718	0.879722	0.883315	0.878024	0.86854	0.870821	0.871794	0.848783	0.895734	0.704871	0.914371	0.862934	0.866881	0.828197	0.85848	0.736442	0.909694	0.842072	0.806407	0.883095	0.892633	0.891379	0.869184	0.881762	0.852709	0.887532	0.833803	0.884801	0.873308	0.677309	0.797675	0.905588	0.845536	0.888532	0.917525	0.864041	0.877687	0.899636	0.815353	0.854342	0.86006	0.896686
cg26539468	0.916766	0.908367	0.906688	0.898926	0.90343	0.896483	0.90822	0.890342	0.904197	0.929977	0.917735	0.915885	0.904302	0.881372	0.932845	0.891337	0.862679	0.896299	0.910415	0.904398	0.895926	0.916646	0.913214	0.921159	0.90603	0.936874	0.906175	0.906572	0.914676	0.899137	0.904312	0.91267	0.928207	0.899866	0.920293	0.927535	0.917215	0.930616	0.918683	0.927245	0.936586	0.904954	0.866265	0.922672	0.901117	0.902321	0.922649	0.899609	0.91355
cg03471346	0.901292	0.900132	0.922609	0.899983	0.909752	0.912875	0.940875	0.910767	0.921137	0.935422	0.925581	0.917343	0.913866	0.920104	0.936248	0.910835	0.900013	0.916646	0.94055	0.922315	0.908224	0.91435	0.925627	0.925338	0.908081	0.946863	0.893207	0.912842	0.928593	0.928989	0.921237	0.893453	0.93109	0.894222	0.932133	0.933708	0.931887	0.924452	0.913387	0.91902	0.951846	0.923082	0.931092	0.932747	0.932938	0.904828	0.910891	0.933394	0.939624
cg14385738	0.883685	0.909564	0.912208	0.872767	0.859151	0.882076	0.886699	0.878829	0.909955	0.91731	0.898915	0.891093	0.903115	0.878059	0.932144	0.880552	0.887401	0.897676	0.903972	0.877743	0.891238	0.886605	0.842411	0.902593	0.893839	0.882057	0.873766	0.883685	0.9021	0.893129	0.913398	0.897692	0.911808	0.872738	0.884344	0.910985	0.918382	0.876559	0.929131	0.909607	0.920833	0.884455	0.856681	0.906338	0.894276	0.89314	0.897938	0.879881	0.891946
cg18362003	0.894934	0.895375	0.911062	0.822912	0.892419	0.866835	0.921321	0.88063	0.893234	0.920485	0.908944	0.796512	0.874886	0.90327	0.851713	0.894081	0.843309	0.840798	0.886568	0.851919	0.883168	0.881416	0.789976	0.918405	0.821817	0.665514	0.835041	0.876215	0.9069	0.857616	0.871331	0.835865	0.872903	0.872178	0.874299	0.836628	0.92062	0.897126	0.909488	0.920065	0.906023	0.872066	0.887672	0.857317	0.794498	0.800285	0.847479	0.846008	0.849129
cg18670236	0.87036	0.876849	0.893283	0.848475	0.847552	0.887498	0.840532	0.842361	0.900063	0.848226	0.860128	0.883105	0.823865	0.820496	0.939988	0.870834	0.797837	0.864115	0.8716	0.831964	0.839446	0.841444	0.788744	0.90624	0.863931	0.801037	0.843036	0.861531	0.869274	0.884033	0.90019	0.935672	0.888301	0.835726	0.849098	0.901917	0.847202	0.872539	0.896722	0.881219	0.885173	0.878395	0.836671	0.908675	0.887436	0.859338	0.871822	0.863101	0.901771
cg14205864	0.878573	0.913392	0.891999	0.883236	0.892346	0.896917	0.902018	0.891855	0.902147	0.909891	0.895162	0.906248	0.892377	0.895635	0.931753	0.899804	0.888075	0.906486	0.892523	0.89754	0.904275	0.911862	0.887915	0.906772	0.906037	0.896366	0.901354	0.896988	0.904387	0.896855	0.900978	0.925359	0.890883	0.868156	0.901538	0.920673	0.914047	0.898367	0.916343	0.907371	0.913116	0.911692	0.89865	0.898906	0.895371	0.906094	0.905321	0.89142	0.886866
cg13876325	0.875576	0.875818	0.886449	0.882953	0.838787	0.873157	0.8985	0.842278	0.855142	0.90623	0.937017	0.875376	0.864698	0.869709	0.940059	0.888309	0.88227	0.862841	0.902944	0.880062	0.833067	0.920502	0.94462	0.894536	0.837536	0.750433	0.830562	0.87783	0.873332	0.889009	0.890956	0.886379	0.90902	0.887628	0.901473	0.908507	0.913549	0.900928	0.940634	0.911617	0.925082	0.886859	0.871653	0.895537	0.909475	0.879953	0.829859	0.880333	0.887355
cg22888181	0.878819	0.856316	0.883691	0.858812	0.843516	0.856704	0.874347	0.856111	0.883293	0.864963	0.913677	0.875131	0.844753	0.822439	0.898653	0.857517	0.818004	0.842352	0.879636	0.843976	0.829668	0.887232	0.874009	0.879421	0.85737	0.92966	0.843056	0.848426	0.854903	0.888127	0.912317	0.858408	0.90182	0.847679	0.870443	0.885758	0.904309	0.895988	0.879142	0.853667	0.888175	0.841155	0.856059	0.872695	0.859571	0.807203	0.889133	0.858587	0.905261
cg20427318	0.819185	0.895482	0.818	0.877869	0.916744	0.879363	0.90662	0.825696	0.838342	0.878569	0.897524	0.916859	0.908409	0.870949	0.899322	0.911968	0.882277	0.905398	0.867106	0.886383	0.907691	0.908108	0.863818	0.905117	0.892817	0.830373	0.897905	0.90298	0.913872	0.899291	0.894062	0.902684	0.940764	0.917372	0.916934	0.925337	0.923363	0.925434	0.909152	0.877642	0.92822	0.906922	0.877762	0.905606	0.89347	0.886887	0.854996	0.872791	0.791384
cg09232358	0.888298	0.885864	0.874417	0.888568	0.875759	0.862749	0.903832	0.872316	0.908719	0.921168	0.91015	0.88517	0.899086	0.867898	0.924204	0.875035	0.883375	0.879424	0.890977	0.880995	0.86451	0.906832	0.880783	0.893741	0.871712	0.958537	0.913633	0.913788	0.894287	0.929605	0.936065	0.933783	0.927467	0.867857	0.917829	0.902548	0.919356	0.933359	0.920263	0.937526	0.939219	0.887972	0.882387	0.931905	0.889602	0.885688	0.890125	0.895847	0.875266
cg19556284	0.887709	0.893216	0.898352	0.910254	0.916367	0.911723	0.893754	0.88294	0.909642	0.919219	0.912299	0.898325	0.923273	0.893043	0.929995	0.885999	0.907469	0.915761	0.936242	0.886858	0.907639	0.916995	0.859852	0.93382	0.897885	0.85093	0.910771	0.911635	0.914745	0.894856	0.891327	0.932727	0.947627	0.900878	0.909239	0.92239	0.902596	0.913494	0.925075	0.913212	0.944039	0.909157	0.89717	0.910024	0.897692	0.890832	0.905964	0.885966	0.889379
cg10575547	0.861596	0.784008	0.839759	0.840961	0.88014	0.831882	0.898142	0.875026	0.875766	0.903135	0.88247	0.810744	0.814962	0.875599	0.888932	0.878044	0.859122	0.856368	0.893004	0.841764	0.87125	0.877522	0.788068	0.882527	0.857117	0.663495	0.894037	0.880568	0.89746	0.830849	0.886509	0.820143	0.847156	0.806619	0.894416	0.867499	0.874988	0.877293	0.862342	0.891775	0.898233	0.817574	0.874312	0.835011	0.871167	0.833937	0.863985	0.867974	0.827375
cg14691971	0.845533	0.908059	0.884318	0.899283	0.865985	0.862299	0.849233	0.811788	0.876741	0.887405	0.895911	0.897968	0.864194	0.859698	0.935759	0.885658	0.835584	0.902472	0.878765	0.881573	0.857493	0.899219	0.851495	0.911163	0.846992	0.868161	0.91953	0.898196	0.912495	0.916492	0.920664	0.90064	0.898155	0.889507	0.913524	0.923573	0.904472	0.879913	0.923409	0.862386	0.925366	0.903151	0.91077	0.901484	0.906314	0.908498	0.80023	0.860435	0.915781
cg10574006	0.834931	0.890633	0.73527	0.891965	0.876327	0.838394	0.838537	0.677054	0.797848	0.823544	0.860704	0.871782	0.791218	0.809777	0.922862	0.915497	0.78049	0.905029	0.891338	0.818904	0.821644	0.892245	0.808275	0.90899	0.879021	0.84789	0.915729	0.906842	0.917646	0.926404	0.917831	0.919579	0.916416	0.837647	0.839846	0.899998	0.796228	0.862505	0.909634	0.866211	0.87133	0.940808	0.868175	0.894556	0.849155	0.856301	0.892472	0.84797	0.812901
cg05622577	0.850539	0.788873	0.916765	0.834572	0.864644	0.91565	0.92663	0.874859	0.854682	0.896644	0.911592	0.755329	0.805568	0.870654	0.933442	0.880932	0.823479	0.719752	0.913893	0.877095	0.799111	0.871892	0.83478	0.807224	0.814891	0.745415	0.616124	0.810286	0.894804	0.908817	0.920427	0.90471	0.786866	0.693965	0.701282	0.663402	0.863303	0.887671	0.941538	0.916847	0.913326	0.827941	0.913067	0.908644	0.93029	0.780236	0.921836	0.860008	0.946245
cg15000813	0.901252	0.908413	0.899249	0.900935	0.89389	0.888543	0.919997	0.897605	0.926339	0.917229	0.907268	0.905375	0.879324	0.871056	0.869824	0.919608	0.881536	0.905673	0.894853	0.915144	0.919511	0.868414	0.909499	0.902291	0.865512	0.863001	0.903226	0.873608	0.895549	0.889696	0.894391	0.874745	0.910064	0.89852	0.911119	0.909597	0.935193	0.925672	0.926776	0.898862	0.927848	0.929828	0.917593	0.872109	0.896861	0.88692	0.850885	0.905619	0.927664
cg25856090	0.818641	0.880261	0.883401	0.897768	0.86394	0.879345	0.871689	0.775554	0.845282	0.859871	0.901176	0.895192	0.793488	0.893413	0.939411	0.905606	0.827258	0.875603	0.883912	0.840964	0.852373	0.858023	0.794298	0.911203	0.89874	0.892682	0.877028	0.88287	0.790582	0.925846	0.884934	0.900314	0.865867	0.832735	0.882506	0.851633	0.86124	0.860246	0.888181	0.858774	0.918143	0.902533	0.824036	0.908583	0.890322	0.868005	0.651458	0.829548	0.822623
cg00902153	0.894525	0.911692	0.89447	0.883392	0.885097	0.911138	0.914204	0.903984	0.916857	0.933327	0.924135	0.912266	0.914923	0.896539	0.907427	0.902061	0.891702	0.904702	0.915037	0.905931	0.908896	0.948487	0.929763	0.93037	0.900632	0.868668	0.906318	0.903563	0.917453	0.914496	0.888428	0.893931	0.928519	0.900345	0.922435	0.931293	0.92536	0.915518	0.8972	0.924384	0.937444	0.883453	0.893749	0.917121	0.913119	0.89673	0.918338	0.892658	0.883054
cg25734089	0.87759	0.891711	0.923247	0.775477	0.858835	0.897301	0.91736	0.920249	0.875213	0.909388	0.938387	0.867957	0.870339	0.912241	0.904585	0.894849	0.890735	0.753847	0.939489	0.875329	0.914043	0.886868	0.897351	0.875365	0.708844	0.876504	0.813088	0.872406	0.907784	0.917674	0.918484	0.852776	0.877781	0.808525	0.889298	0.904172	0.923196	0.904585	0.885872	0.908725	0.920996	0.864571	0.869237	0.879822	0.823928	0.774526	0.853975	0.886844	0.944249
cg11798406	0.882044	0.874079	0.896109	0.855336	0.82855	0.870496	0.916053	0.853669	0.870082	0.897771	0.92417	0.858195	0.868608	0.86929	0.899426	0.842496	0.81317	0.875336	0.916947	0.861519	0.876127	0.88242	0.911274	0.904104	0.849563	0.957049	0.849526	0.866511	0.923947	0.895109	0.89525	0.934781	0.857549	0.854255	0.87609	0.856113	0.901867	0.915921	0.886595	0.900857	0.90685	0.879616	0.868247	0.892058	0.877313	0.852634	0.828699	0.847916	NA
cg07165066	0.881657	0.860692	0.885865	0.798611	0.857338	0.869121	0.792223	0.81544	0.86689	0.815279	0.867907	0.893596	0.818357	0.834941	0.871618	0.856176	0.75451	0.794125	0.866005	0.823756	0.857967	0.814311	0.813513	0.858163	0.869391	0.843586	0.82448	0.875015	0.878707	0.921354	0.889883	0.875165	0.847605	0.885196	0.877554	0.820432	0.807287	0.844238	0.911309	0.892105	0.87301	0.883238	0.817408	0.882375	0.867762	0.87942	0.817584	0.875609	0.909975
cg09884146	0.83218	0.870877	0.847395	0.874106	0.842287	0.808978	0.856696	0.706477	0.832327	0.867099	0.896031	0.885825	0.796497	0.825108	0.920263	0.851719	0.844976	0.861272	0.812937	0.833675	0.796192	0.932934	0.854069	0.910478	0.898818	0.956424	0.869695	0.875735	0.861716	0.895353	0.906963	0.92351	0.910798	0.809978	0.841568	0.851988	0.890143	0.890247	0.878048	0.896826	0.919903	0.88654	0.842061	0.897295	0.884412	0.9036	0.730211	0.833442	0.801461
cg20636248	0.893536	0.897659	0.900894	0.874511	0.870351	0.891017	0.915173	0.858228	0.906001	0.901753	0.910397	0.917579	0.885331	0.870408	0.89862	0.883223	0.871298	0.877724	0.904836	0.88916	0.889986	0.874457	0.926922	0.911959	0.889503	0.92723	0.886971	0.8713	0.898065	0.89964	0.891109	0.897952	0.908802	0.842227	0.921519	0.908754	0.905637	0.903177	0.910443	0.907685	0.897774	0.870177	0.882488	0.893345	0.861187	0.880259	0.900241	0.893282	0.875163
cg09026722	0.862131	0.863492	0.857168	0.843676	0.85211	0.812148	0.893356	0.862997	0.866993	0.870404	0.912257	0.867491	0.899451	0.862287	0.881507	0.846625	0.839901	0.846593	0.876203	0.862395	0.838576	0.871669	0.843899	0.88367	0.814302	0.85718	0.835131	0.83186	0.896233	0.877293	0.83965	0.851283	0.870077	0.838059	0.892062	0.883987	0.875317	0.884736	0.891121	0.865512	0.901316	0.834083	0.848392	0.878934	0.808623	0.832882	0.865488	0.873601	0.914743
cg12406559	0.751419	0.88135	0.741904	0.883136	0.872138	0.830126	0.895126	0.698499	0.738475	0.826877	0.877206	0.898204	0.877339	0.819029	0.912129	0.850827	0.875382	0.871533	0.619298	0.803602	0.860268	0.890102	0.855028	0.885627	0.89018	0.798588	0.888362	0.903887	0.900239	0.8954	0.907486	0.91209	0.939298	0.873286	0.937618	0.921977	0.886803	0.882955	0.882586	0.857943	0.930803	0.89934	0.678769	0.892037	0.870963	0.864603	0.786285	0.75556	0.496676
cg00792251	0.879394	0.889258	0.903591	0.896775	0.856313	0.898513	0.895904	0.853912	0.869281	0.913424	0.904136	0.870963	0.899922	0.864496	0.900598	0.886345	0.884096	0.870625	0.877395	0.870457	0.865534	0.887789	0.881633	0.895934	0.867214	0.944221	0.883448	0.875575	0.87822	0.886479	0.873214	0.885425	0.874027	0.887473	0.917181	0.889803	0.912085	0.881412	0.88057	0.912641	0.918356	0.863788	0.888855	0.901967	0.893504	0.882328	0.821973	0.859319	0.880423
cg01410923	0.910106	0.907821	0.91034	0.912244	0.917813	0.916983	0.928865	0.931672	0.935405	0.91904	0.937252	0.926016	0.925642	0.905159	0.921284	0.949005	0.90116	0.92544	0.925668	0.92539	0.91994	0.917611	0.924474	0.927823	0.924301	0.930531	0.91784	0.922977	0.924377	0.93984	0.940807	0.925416	0.937741	0.938956	0.946876	0.94756	0.952937	0.937693	0.942809	0.932413	0.941544	0.919811	0.922382	0.914559	0.893882	0.91086	0.919697	0.913056	0.9407
cg10143751	0.873029	0.895203	0.909003	0.843945	0.850513	0.841511	0.849807	0.845634	0.848861	0.861245	0.872217	0.858333	0.885802	0.854927	0.884265	0.879852	0.802083	0.870474	0.90641	0.863005	0.857982	0.869551	0.871017	0.861175	0.807661	0.710013	0.842531	0.861964	0.870568	0.897799	0.845232	0.871945	0.850523	0.851038	0.84751	0.850959	0.87293	0.870809	0.870939	0.844901	0.885394	0.819842	0.864131	0.870661	0.883078	0.848924	0.846429	0.839446	0.8875
cg03224812	0.725021	0.853942	0.731676	0.887551	0.844818	0.809761	0.875711	0.688785	0.790604	0.806579	0.87328	0.898434	0.845025	0.825972	0.931411	0.786216	0.795325	0.842699	0.71586	0.77766	0.855377	0.928354	0.874607	0.879131	0.892754	0.871283	0.832601	0.870875	0.895268	0.891468	0.873957	0.90914	0.906942	0.874965	0.886523	0.835757	0.857173	0.858983	0.869757	0.842111	0.917397	0.889221	0.699312	0.911077	0.887634	0.832186	0.866134	0.719372	0.462576
cg04810745	0.872107	0.880123	0.905431	0.863916	0.883543	0.866943	0.864605	0.861375	0.879898	0.892601	0.85657	0.866722	0.851764	0.8738	0.842975	0.88301	0.783112	0.877508	0.88894	0.839273	0.833192	0.802192	0.702762	0.885906	0.844223	0.757746	0.808134	0.867134	0.886552	0.890125	0.883675	0.807216	0.838357	0.794967	0.850398	0.868621	0.858509	0.85912	0.880766	0.893593	0.892349	0.894259	0.902753	0.838939	0.8607	0.87277	0.834204	0.861783	0.90323
cg17209188	0.93571	0.921894	0.909784	0.899994	0.919902	0.907943	0.94284	0.912004	0.913512	0.919195	0.928443	0.914905	0.914505	0.906239	0.909557	0.931702	0.902939	0.916346	0.919845	0.921693	0.924735	0.93876	0.928271	0.914567	0.913942	0.917889	0.916876	0.893449	0.925318	0.944668	0.940062	0.919217	0.932418	0.91389	0.93809	0.939396	0.953747	0.93984	0.935115	0.930912	0.945031	0.923425	0.894628	0.911368	0.913332	0.905501	0.90182	0.903167	0.920777
cg14284618	0.84774	0.870694	0.757185	0.894489	0.846947	0.83969	0.900182	0.771543	0.842177	0.875462	0.899337	0.901996	0.861478	0.858926	0.918624	0.862972	0.890012	0.909141	0.832719	0.850426	0.893439	0.91213	0.924137	0.902832	0.884738	0.692668	0.923123	0.894375	0.917763	0.897697	0.888433	0.93626	0.933126	0.867814	0.940268	0.937461	0.927242	0.929431	0.910508	0.898262	0.947792	0.895818	0.789237	0.908818	0.892049	0.866498	0.853358	0.774979	0.695665
cg27145347	0.872318	0.876416	0.910569	0.825294	0.905165	0.864037	0.862418	0.824805	0.848504	0.851863	0.873766	0.812773	0.755608	0.871233	0.927634	0.933852	0.826542	0.798856	0.921005	0.884899	0.764328	0.890618	0.663852	0.899454	0.832647	0.943547	0.88915	0.921888	0.948273	0.89869	0.834453	0.830597	0.861004	0.76386	0.819461	0.787527	0.787422	0.865781	0.902425	0.895515	0.892922	0.908711	0.882118	0.914863	0.90679	0.894533	0.818296	0.885841	0.874125
cg03792964	0.873801	0.870039	0.890154	0.844552	0.885434	0.871442	0.86811	0.868073	0.902232	0.904188	0.851333	0.875919	0.849458	0.870469	0.89983	0.882281	0.825579	0.81911	0.904414	0.822703	0.867924	0.842264	0.818415	0.847965	0.83457	0.851908	0.864327	0.858897	0.857589	0.90165	0.88785	0.837378	0.887331	0.848744	0.836398	0.806644	0.863764	0.811578	0.85381	0.86335	0.87764	0.868025	0.883076	0.887396	0.898308	0.86422	0.891481	0.906487	0.926618
cg19291696	0.863739	0.874855	0.921683	0.800755	0.857902	0.906532	0.871944	0.867141	0.854595	0.893427	0.90941	0.824781	0.810166	0.871764	0.818446	0.866413	0.726584	0.833184	0.901637	0.877076	0.817457	0.878031	0.768078	0.868826	0.843897	0.674598	0.820626	0.856961	0.855441	0.90063	0.864777	0.848929	0.802493	0.845817	0.878114	0.847089	0.892906	0.89275	0.881179	0.88402	0.909967	0.833123	0.856059	0.850889	0.913128	0.778354	0.763425	0.856458	0.919319
cg25388800	0.866615	0.85555	0.847805	0.841552	0.855567	0.857554	0.89878	0.834818	0.882594	0.868151	0.900788	0.84709	0.848229	0.834694	0.871457	0.789067	0.825175	0.838137	0.855599	0.828491	0.846241	0.893598	0.88194	0.887409	0.835883	0.89257	0.82985	0.856533	0.874975	0.876375	0.870937	0.867425	0.850658	0.838223	0.873274	0.844856	0.865424	0.886074	0.867739	0.857227	0.887972	0.798241	0.844575	0.846253	0.89142	0.809699	0.864697	0.819999	0.853589
cg07303577	0.952965	0.947992	0.952154	0.948335	0.948319	0.948034	0.948872	0.95539	0.958299	0.957437	0.961655	0.953736	0.960468	0.952901	0.969987	0.959674	0.946677	0.964984	0.949025	0.961741	0.955311	0.946964	0.940534	0.972402	0.959418	0.980747	0.955341	0.962754	0.963228	0.955756	0.961562	0.964118	0.956624	0.94822	0.970238	0.966586	0.963645	0.959537	0.961286	0.958783	0.969589	0.959183	0.953401	0.948161	0.957328	0.954568	0.952573	0.950842	0.948202
cg15985132	0.900689	0.889863	0.904516	0.905932	0.887097	0.876612	0.92358	0.840913	0.88077	0.924387	0.909926	0.91017	0.907425	0.860681	0.921392	0.897827	0.889524	0.912365	0.883777	0.911461	0.896769	0.930064	0.876867	0.921195	0.901278	0.819432	0.924229	0.895357	0.908097	0.918773	0.927435	0.927121	0.931279	0.909564	0.91641	0.936037	0.925935	0.917108	0.925564	0.895131	0.927165	0.905958	NA	0.914771	0.898542	0.888788	0.856265	0.877026	0.890097
cg08998657	0.887387	0.883721	0.894219	0.882741	0.886248	0.892572	0.910062	0.83999	0.890854	0.901423	0.910922	0.897932	0.901819	0.867716	0.913141	0.900621	0.891406	0.885762	0.902424	0.882456	0.897026	0.89725	0.890477	0.891569	0.882421	0.885071	0.905634	0.882599	0.882783	0.911142	0.900681	0.880645	0.911861	0.878486	0.892765	0.892611	0.914342	0.897846	0.905982	0.899241	0.928459	0.859423	0.880509	0.891624	0.881897	0.888612	0.88004	0.892459	0.886058
cg00134602	0.885758	0.87366	0.863976	0.803465	0.837575	0.841654	0.901183	0.87112	0.866186	0.879976	0.924023	0.899334	0.869905	0.855195	0.869856	0.861033	0.843024	0.822282	0.861895	0.845699	0.877277	0.903384	0.902151	0.875825	0.832914	0.781113	0.828342	0.845462	0.89446	0.862266	0.843173	0.775158	0.865829	0.852699	0.898182	0.879869	0.885337	0.89403	0.8801	0.881765	0.892241	0.843956	0.832611	0.901	0.857586	0.757202	0.820596	0.832644	0.841472
cg18973247	0.847666	0.873287	0.845069	0.895779	0.785043	0.84454	0.874828	0.849644	0.87119	0.896185	0.90819	0.889573	0.844338	0.833782	0.938087	0.842637	0.882383	0.892961	0.882538	0.884013	0.871359	0.928104	0.907321	0.861764	0.887956	0.817234	0.869202	0.871545	0.895469	0.923171	0.880759	0.931999	0.905725	0.840926	0.898763	0.908085	0.909032	0.918591	0.918948	0.910177	0.913464	0.843229	0.825424	0.921743	0.867996	0.856767	0.888788	0.849821	0.836413
cg16568084	0.878132	0.900343	0.860724	0.861546	0.896927	0.849114	0.912422	0.8524	0.840979	0.894213	0.916305	0.88189	0.889554	0.91027	0.882202	0.876238	0.874583	0.849795	0.906922	0.869434	0.875553	0.894396	0.782036	0.884765	0.885461	0.728997	0.863136	0.87483	0.901643	0.885247	0.882502	0.858354	0.855256	0.848339	0.914559	0.896734	0.893805	0.901878	0.899082	0.88768	0.9281	0.886153	0.87695	0.897617	0.887344	0.833346	0.859128	0.876792	0.849177
cg10808934	0.853609	0.85242	0.884984	0.890001	0.910115	0.816227	0.785711	0.775766	0.836379	0.663742	0.850689	0.897046	0.628522	0.879304	0.917694	0.920512	0.8208	0.894743	0.902504	0.865627	0.877455	0.797491	0.824284	0.912185	0.897364	0.787072	0.899081	0.91474	0.895429	0.914008	0.855945	0.928426	0.850666	0.756037	0.812311	0.843841	0.837975	0.84523	0.910917	0.828949	0.855648	0.915228	0.897089	0.917254	0.887112	0.90347	0.845483	0.833491	0.861658
cg08804626	0.932122	0.934447	0.938949	0.940778	0.946263	0.943619	0.939355	0.920889	0.94531	0.939773	0.943375	0.949586	0.939102	0.934787	0.920291	0.966839	0.932325	0.957836	0.938958	0.942824	0.931142	0.922109	0.880439	0.949019	0.938631	0.923898	0.951033	0.9401	0.950824	0.941617	0.950713	0.951193	0.953375	0.919103	0.956983	0.948887	0.948847	0.949915	0.956665	0.951142	0.962514	0.951749	0.931237	0.942483	0.944929	0.947496	0.915027	0.937638	0.946945
cg02100150	0.819025	0.864797	0.851125	0.754519	0.855496	0.825601	0.866284	0.818991	0.845612	0.832702	0.893321	0.839734	0.847646	0.860197	0.854513	0.80246	0.83218	0.790146	0.847915	0.845009	0.847926	0.91969	0.835517	0.816448	0.864726	0.773026	0.819826	0.841396	0.890965	0.848766	0.865379	0.769089	0.803456	0.84646	0.84817	0.842046	0.867325	0.86657	0.849891	0.841008	0.860438	0.722764	0.797353	0.834192	0.874513	0.771459	0.849793	0.821946	0.784501
cg23841186	0.858657	0.865367	0.863522	0.819035	0.840161	0.853154	0.87136	0.854454	0.887132	0.883245	0.896883	0.863014	0.874731	0.819745	0.909554	0.828928	0.861104	0.838695	0.854569	0.841845	0.846353	0.889663	0.895096	0.846368	0.855958	0.907866	0.850378	0.838657	0.837372	0.891586	0.864431	0.883868	0.880723	0.834896	0.846113	0.869788	0.874804	0.890936	0.882707	0.887272	0.904455	0.799924	0.848372	0.882218	0.849412	0.834564	0.848586	0.840116	0.860236
cg15645287	0.849418	0.897985	0.864573	0.865354	0.898443	0.833345	0.863666	0.823687	0.910514	0.873914	0.8794	0.867876	0.869445	0.859421	0.864934	0.867192	0.853831	0.908422	0.888538	0.895646	0.877236	0.860721	0.906424	0.881356	0.842194	0.873725	0.869049	0.869845	0.906412	0.888642	0.871483	0.850499	0.903808	0.832398	0.930546	0.902754	0.881311	0.90029	0.902764	0.910408	0.916925	0.883165	0.862036	0.889643	0.877688	0.846558	0.837501	0.83224	0.893457
cg02914097	0.867586	0.863423	0.866638	0.823024	0.81589	0.843145	0.855288	0.825499	0.858565	0.794342	0.91367	0.878162	0.800248	0.857323	0.914434	0.831127	0.842738	0.804813	0.912628	0.871775	0.822614	0.86161	0.833063	0.86908	0.824651	0.872518	0.816394	0.851331	0.874556	0.906973	0.855091	0.920001	0.861151	0.802255	0.877533	0.817763	0.902247	0.899778	0.902968	0.875263	0.88718	0.855	0.8118	0.875662	0.815972	0.81146	0.885465	0.866584	0.853559
cg20911180	0.907627	0.878792	0.887621	0.847753	0.847034	0.846737	0.91039	0.89136	0.891456	0.894084	0.905517	0.854514	0.881271	0.869545	0.889931	0.889092	0.86363	0.870182	0.878603	0.886916	0.867885	0.862556	0.870614	0.891172	0.874237	0.699288	0.85204	0.865088	0.902032	0.877556	0.874209	0.855029	0.878503	0.802864	0.907778	0.90895	0.909938	0.89873	0.910444	0.922445	0.923475	0.827844	0.86882	0.863814	0.85946	0.799814	0.88143	0.861178	0.900919
cg03537386	0.888031	0.908373	0.887126	0.928158	0.919626	0.904047	0.900604	0.867895	0.913863	0.897512	0.903589	0.931158	0.880855	0.910899	0.94992	0.922928	0.894247	0.919908	0.916642	0.882701	0.922026	0.912789	0.921629	0.93631	0.917105	0.762013	0.92002	0.911843	0.94516	0.921169	0.916177	0.928178	0.882971	0.900651	0.876319	0.873671	0.858371	0.907283	0.924338	0.936466	0.932629	0.928736	0.897758	0.918736	0.925073	0.897136	0.912056	0.879302	0.86893
cg06114334	0.835881	0.868503	0.797857	0.843728	0.796671	0.820761	0.839399	0.783813	0.826912	0.863808	0.914484	0.865542	0.837339	0.837403	0.889889	0.826975	0.855165	0.852965	0.849452	0.803566	0.873516	0.905463	0.912549	0.884673	0.84156	0.918389	0.88412	0.807545	0.857008	0.911515	0.808907	0.890486	0.909229	0.807997	0.905537	0.908045	0.870716	0.90258	0.863004	0.861231	0.895809	0.835753	0.835418	0.869866	0.822605	0.785939	0.799197	0.793494	0.755967
cg24717695	0.906372	0.89421	0.904651	0.894908	0.863009	0.91284	0.920904	0.892269	0.920227	0.924888	0.933326	0.897235	0.910764	0.883088	0.946917	0.9023	0.914155	0.892275	0.909124	0.899227	0.905947	0.909838	0.860114	0.89419	0.909309	0.8397	0.897231	0.899188	0.925445	0.91114	0.890161	0.89401	0.918238	0.901523	0.920753	0.943517	0.942941	0.927049	0.926945	0.898376	0.946319	0.897156	0.866734	0.933353	0.901683	0.881994	0.885049	0.902253	0.908598
cg04921315	0.822876	0.819794	0.790914	0.871772	0.80358	0.807757	0.872049	0.75379	0.770992	0.868658	0.920074	0.872253	0.878978	0.766711	0.856117	0.828618	0.817373	0.87826	0.799431	0.845929	0.749004	0.883686	0.88116	0.867317	0.862471	0.863108	0.860139	0.847579	0.850049	0.864132	0.849661	0.856671	0.867355	0.844677	0.921045	0.891837	0.904659	0.89404	0.883776	0.891955	0.896582	0.861873	0.784189	0.875675	0.801339	0.82345	0.588257	0.822243	0.821331
cg26874367	0.867715	0.90209	0.92619	0.880645	0.881224	0.90233	0.927449	0.856444	0.915213	0.926333	0.916077	0.914598	0.894104	0.896631	0.93488	0.912365	0.888895	0.893181	0.923951	0.897745	0.898651	0.927904	0.89566	0.909763	0.910228	0.93802	0.91364	0.897027	0.927013	0.924064	0.922028	0.944145	0.920015	0.873663	0.900483	0.917807	0.91566	0.930524	0.913943	0.919853	0.947975	0.921602	0.890503	0.934765	0.930599	0.873184	0.917678	0.89268	0.897141
cg19670610	0.902061	0.905182	0.883454	0.89703	0.918299	0.855237	0.854057	0.892313	0.908851	0.888626	0.917078	0.92782	0.849116	0.909602	0.794737	0.921658	0.865104	0.918775	0.8984	0.874176	0.903471	0.878989	0.743651	0.919617	0.887062	0.69969	0.90068	0.874831	0.931315	0.854648	0.811771	0.828898	0.919716	0.842513	0.869535	0.853755	0.892227	0.847203	0.891517	0.873174	0.914597	0.89136	0.897342	0.894599	0.825675	0.854892	0.929416	0.886775	0.906154
cg07589342	0.82261	0.862435	0.813709	0.843536	0.829371	0.847427	0.883055	0.727234	0.809169	0.811681	0.87768	0.902384	0.859069	0.838693	0.929644	0.828616	0.869649	0.851521	0.83905	0.817034	0.854588	0.884551	0.836497	0.896703	0.879391	0.864366	0.887416	0.877727	0.913107	0.880606	0.906467	0.909665	0.924124	0.866095	0.918539	0.919114	0.914995	0.891124	0.907146	0.911547	0.936605	0.853886	0.774637	0.915865	0.893726	0.848721	0.890188	0.87061	0.640818
cg27183818	0.85021	0.825262	0.903857	0.862446	0.871646	0.863627	0.80585	0.779591	0.876652	0.829799	0.848164	0.867592	0.852363	0.835683	0.853431	0.842045	0.767862	0.871826	0.865581	0.879324	0.80055	0.837762	0.749782	0.903833	0.842531	0.457375	0.890705	0.878237	0.875063	0.868338	0.884082	0.896374	0.912627	0.859891	0.859601	0.9271	0.87551	0.846665	0.895058	0.866132	0.892593	0.912803	0.864863	0.883131	0.882948	0.863145	0.740389	0.872356	0.862688
cg06968912	0.807525	0.862873	0.822464	0.826231	0.749913	0.787131	0.842961	0.705291	0.846164	0.860088	0.895359	0.846452	0.773945	0.794107	0.90708	0.82547	0.836968	0.858484	0.794243	0.827679	0.798348	0.866426	0.835489	0.835294	0.768601	0.561136	0.851478	0.830534	0.772939	0.852012	0.796086	0.8789	0.893017	0.789148	0.909464	0.873345	0.909396	0.892303	0.868942	0.821281	0.914792	0.801636	0.772316	0.902375	0.766768	0.800796	0.846656	0.790103	0.883089
cg18419977	0.8978	0.892834	0.892883	0.89524	0.88549	0.885351	0.902374	0.862337	0.890878	0.919288	0.919533	0.901687	0.889073	0.85132	0.916671	0.902388	0.880431	0.886041	0.882147	0.874195	0.872001	0.85904	0.869799	0.905112	0.880743	0.823838	0.887416	0.865719	0.897304	0.902051	0.880629	0.87878	0.911666	0.859	0.921098	0.909105	0.901518	0.919061	0.923231	0.914052	0.941782	0.897608	0.869216	0.90126	0.862676	0.866647	0.845112	0.869188	0.886244
cg09357761	0.906039	0.897526	0.912919	0.899303	0.913207	0.905503	0.917206	0.919737	0.916384	0.92755	0.937	0.856557	0.919429	0.921977	0.904973	0.903313	0.885384	0.870598	0.924203	0.908647	0.91809	0.929757	0.938891	0.926536	0.867693	0.869002	0.853301	0.879633	0.921539	0.912426	0.891438	0.886249	0.904117	0.863303	0.909697	0.903882	0.912761	0.910548	0.902957	0.945585	0.928215	0.83115	0.914183	0.874864	0.897433	0.823524	0.902258	0.918496	0.93712
cg25101764	0.890786	0.902007	0.882767	0.873285	0.901239	0.891387	0.889224	0.865508	0.906403	0.895863	0.901945	0.888259	0.848902	0.889574	0.85057	0.909747	0.88023	0.894163	0.893924	0.905085	0.877986	0.781817	0.907468	0.920837	0.87854	0.823558	0.907299	0.865271	0.87815	0.902913	0.898789	0.848839	0.901749	0.843108	0.910549	0.920392	0.904705	0.893703	0.900741	0.897378	0.901907	0.878101	0.897803	0.843417	0.860852	0.842101	0.851113	0.886397	0.901542
cg24074594	0.869368	0.888345	0.846883	0.841118	0.877718	0.861027	0.815819	0.874161	0.868575	0.867674	0.883673	0.875582	0.811276	0.864089	0.907953	0.890575	0.789926	0.858239	0.917302	0.846184	0.87128	0.904793	0.896239	0.895981	0.859331	0.859294	0.869462	0.883776	0.911462	0.902373	0.833887	0.881942	0.85226	0.781912	0.809883	0.85101	0.848478	0.865107	0.856688	0.857982	0.909141	0.87069	0.86193	0.853488	0.905909	0.796166	0.786519	0.852804	0.858314
cg22417613	0.880914	0.907333	0.873389	0.880685	0.872196	0.898695	0.902346	0.863739	0.887747	0.891805	0.919891	0.917331	0.875062	0.89783	0.91923	0.898255	0.883452	0.869803	0.904502	0.884388	0.889436	0.905831	0.909828	0.896183	0.886266	0.92666	0.904237	0.882788	0.903619	0.887541	0.878805	0.896242	0.893737	0.850777	0.910039	0.912885	0.910386	0.900973	0.888428	0.908287	0.922651	0.891118	0.882743	0.920791	0.905774	0.87263	0.895378	0.872549	0.874026
cg08268692	0.842531	0.897487	0.833969	0.859102	0.894716	0.860545	0.881396	0.8566	0.848429	0.878014	0.87059	0.890441	0.895511	0.866459	0.896327	0.88173	0.849677	0.866769	0.864024	0.863057	0.861861	0.906237	0.867761	0.899009	0.860264	0.863094	0.907139	0.875432	0.913079	0.856868	0.894912	0.836765	0.872641	0.875756	0.864016	0.847068	0.875417	0.874106	0.857992	0.856504	0.894092	0.852211	0.887727	0.873495	0.858417	0.874052	0.894372	0.842261	0.822257
cg24178897	0.891957	0.911485	0.907915	0.870667	0.859216	0.905805	0.910579	0.891891	0.905609	0.935741	0.925378	0.89175	0.864614	0.87113	0.936672	0.878715	0.887922	0.87109	0.904144	0.894561	0.900932	0.918516	0.907432	0.908375	0.891178	0.873087	0.910032	0.875493	0.91739	0.911166	0.913703	0.936779	0.897915	0.870644	0.938707	0.908921	0.920949	0.923826	0.926613	0.923713	0.926588	0.912365	0.883796	0.886077	0.885576	0.879969	0.889932	0.885962	0.900539
cg24199006	0.84265	0.843884	0.838842	0.814146	0.795507	0.796756	0.826858	0.825351	0.873652	0.819851	0.86743	0.843575	0.789842	0.82048	0.902219	0.827645	0.826332	0.832223	0.8639	0.84502	0.828422	0.822775	0.837084	0.861581	0.845494	0.938091	0.841498	0.875223	0.847635	0.864714	0.875643	0.851971	0.841276	0.794264	0.88257	0.889318	0.896235	0.905507	0.898321	0.8529	0.863078	0.872452	0.814919	0.860355	0.844444	0.84436	0.844655	0.81122	0.87564
cg01845036	0.893736	0.887155	0.895579	0.796393	0.866251	0.890854	0.898898	0.900954	0.889476	0.908322	0.896492	0.861457	0.873019	0.89585	0.892897	0.887206	0.83527	0.847441	0.902524	0.88257	0.887674	0.864778	0.831563	0.885675	0.858901	0.782323	0.841838	0.881573	0.888397	0.902481	0.890539	0.885905	0.856747	0.856687	0.901336	0.855611	0.898537	0.890808	0.870025	0.869995	0.904766	0.868354	0.879106	0.906411	0.877726	0.85829	0.909545	0.906832	0.885064
cg12535109	0.89698	0.879708	0.915137	0.854734	0.893285	0.83749	0.86118	0.908288	0.878403	0.837473	0.926476	0.908202	0.826548	0.888045	0.91822	0.876773	0.712463	0.857654	0.932255	0.834774	0.867372	0.889911	0.862418	0.89142	0.83731	0.895252	0.878885	0.905351	0.920602	0.906668	0.875336	0.907894	0.797415	0.869665	0.857353	0.840117	0.838331	0.879345	0.894492	0.859252	0.854484	0.899578	0.873041	0.889126	0.890918	0.822541	0.841033	0.935349	0.921075
cg04914221	0.837152	0.846788	0.885248	0.794137	0.832203	0.842397	0.84487	0.839154	0.86703	0.878221	0.886336	0.831036	0.876821	0.84428	0.813508	0.868068	0.801215	0.821309	0.907739	0.8517	0.799766	0.856392	0.815833	0.864322	0.815287	0.880592	0.719889	0.873683	0.839236	0.876182	0.842747	0.873934	0.825485	0.826204	0.814761	0.79345	0.867058	0.850365	0.86349	0.869904	0.890793	0.842213	0.871758	0.860251	0.874313	0.76147	0.793661	0.853718	0.896818
cg03478610	0.876435	0.886901	0.863077	0.863077	0.869544	0.836604	0.888649	0.848328	0.895481	0.90739	0.901071	0.898141	0.899928	0.8719	0.866453	0.843495	0.856116	0.875931	0.891243	0.855576	0.877467	0.877863	0.855949	0.890745	0.869784	0.83996	0.876441	0.874164	0.897756	0.872095	0.895639	0.867457	0.876696	0.866727	0.895335	0.886839	0.90281	0.885947	0.876717	0.868198	0.922752	0.877309	0.878208	0.875098	0.854722	0.831819	0.851431	0.87826	0.840396
cg00960147	0.833248	0.838985	0.911669	0.879469	0.887303	0.891362	0.878778	0.811318	0.840059	0.834165	0.841257	0.868722	0.74751	0.856189	0.946388	0.878684	0.762968	0.887981	0.883819	0.848319	0.826112	0.867347	0.820854	0.921723	0.889984	0.668539	0.868246	0.886932	0.865552	0.900303	0.887397	0.921276	0.880745	0.849133	0.830805	0.867592	0.838653	0.802344	0.894381	0.890525	0.909978	0.905208	0.843451	0.897164	0.914172	0.873184	0.772816	0.832004	0.860015
cg01963059	0.883968	0.876258	0.89539	0.895669	0.899859	0.905816	0.869846	0.892089	0.883457	0.914647	0.894317	0.895393	0.908138	0.901892	0.924721	0.882891	0.869229	0.896771	0.900117	0.858311	0.888096	0.907041	0.888866	0.898844	0.913734	0.895899	0.884317	0.92161	0.888422	0.920517	0.918464	0.925472	0.905383	0.902633	0.865993	0.886885	0.887147	0.887657	0.900948	0.917863	0.920874	0.891027	0.885339	0.894435	0.899312	0.883884	0.909271	0.87523	0.891801
cg17510957	0.90347	0.85947	0.901519	0.82529	0.840626	0.860004	0.908889	0.886726	0.837449	0.869221	0.930682	0.868554	0.861625	0.868696	0.877303	0.853156	0.792771	0.833948	0.891922	0.856377	0.815235	0.87373	0.915786	0.892213	0.766387	0.946337	0.76635	0.82542	0.891099	0.904438	0.92035	0.919898	0.828607	0.875125	0.85162	0.853778	0.932286	0.867289	0.833337	0.850094	0.866742	0.900893	0.893305	0.83828	0.918389	0.799222	0.855957	0.886684	0.891634
cg26697158	0.906297	0.927624	0.919577	0.922201	0.94002	0.92055	0.923575	0.908623	0.921489	0.93691	0.924736	0.927317	0.938479	0.916752	0.938392	0.930902	0.896361	0.920824	0.921857	0.918358	0.918708	0.92633	0.926744	0.940793	0.900054	0.953572	0.908152	0.920308	0.930255	0.918066	0.914119	0.931162	0.94992	0.921259	0.947116	0.937927	0.939456	0.934815	0.936173	0.93183	0.947894	0.926807	0.910079	0.918856	0.900378	0.920974	0.934895	0.911547	0.943065
cg24531955	0.852025	0.866252	0.825551	0.813768	0.835853	0.800092	0.846376	0.799613	0.859459	0.866947	0.872841	0.857738	0.846437	0.820133	0.884402	0.827041	0.824313	0.839368	0.849341	0.854513	0.836402	0.853457	0.819458	0.855891	0.811479	0.851831	0.826973	0.842637	0.841065	0.852266	0.81442	0.850995	0.866005	0.822339	0.870266	0.876251	0.860903	0.870988	0.861297	0.852834	0.904918	0.787939	0.817761	0.870168	0.820981	0.829451	0.86076	0.83896	0.808454
cg14986890	0.869963	0.898729	0.878594	0.877303	0.863334	0.909427	0.901766	0.836311	0.890322	0.897471	0.896247	0.892579	0.895621	0.865557	0.886942	0.898239	0.864794	0.912756	0.876343	0.883401	0.889833	0.900527	0.827383	0.892032	0.89937	0.67829	0.88268	0.866509	0.901291	0.890502	0.868668	0.89081	0.885616	0.865925	0.909527	0.922365	0.911051	0.921974	0.909827	0.881235	0.937623	0.907729	0.870194	0.914476	0.860598	0.875438	0.847279	0.85863	0.875163
cg14329285	0.833245	0.841819	0.883476	0.861731	0.86273	0.873045	0.794404	NA	0.868871	0.776358	0.868419	0.903129	0.816178	0.825827	0.887063	0.908933	0.73333	0.872522	0.889229	0.824278	0.853475	0.799961	0.684521	0.897563	0.846117	0.867608	0.868268	0.877002	0.906957	0.892401	0.797043	0.880653	0.818625	0.797353	0.82234	0.790488	0.795515	0.821685	0.883224	0.830124	0.839235	0.903404	0.885056	0.876531	0.828203	0.865219	0.756594	0.835825	0.866116
cg16099687	0.902425	0.888259	0.884392	0.859712	0.869405	0.863818	0.874436	0.904267	0.897404	0.895982	0.913757	0.870368	0.867416	0.872814	0.887273	0.837189	0.854951	0.860771	0.905404	0.867161	0.859293	0.869006	0.87063	0.867077	0.837984	0.850852	0.846959	0.836192	0.884248	0.885945	0.852841	0.850165	0.820573	0.813596	0.843099	0.837807	0.850295	0.864296	0.872199	0.87639	0.898644	0.800083	0.840836	0.887209	0.854512	0.859326	0.900913	0.874913	0.910489
cg21293455	0.862394	0.849	0.88755	0.869262	0.876358	0.846494	0.803864	0.80062	0.803579	0.877	0.835685	0.873668	0.831337	0.860487	0.904488	0.870947	0.779031	0.858189	0.891767	0.820437	0.859169	0.817907	0.72644	0.893813	0.864528	0.942184	0.884125	0.890376	0.892896	0.885367	0.861218	0.888779	0.851754	0.815164	0.778964	0.798975	0.752574	0.809259	0.863111	0.798632	0.8627	0.903364	0.861704	0.875292	0.848371	0.854148	0.875462	0.865605	0.804262
cg22770916	0.910976	0.915663	0.933362	0.927838	0.927803	0.920559	0.899673	0.881191	0.932429	0.898508	0.912335	0.883604	0.901592	0.916311	0.801507	0.944427	0.88177	0.919373	0.90204	0.921767	0.902678	0.889	0.75113	0.935531	0.904167	0.831695	0.933287	0.888259	0.93838	0.885337	0.914362	0.837193	0.901672	0.896365	0.923559	0.927569	0.910813	0.915022	0.938906	0.91378	0.926659	0.947385	0.928577	0.882715	0.896583	0.888839	0.89987	0.889456	0.921982
cg03500164	0.885181	0.873744	0.89705	0.856283	0.90322	0.854645	0.844504	0.848806	0.913907	0.908581	0.850892	0.889025	0.890303	0.836467	0.859518	0.923286	0.903719	0.899573	0.902267	0.846857	0.886823	0.855586	0.795628	0.873827	0.874331	0.846698	0.893128	0.878102	0.857176	0.852001	0.887882	0.869462	0.890623	0.866228	0.872124	0.897633	0.898162	0.85874	0.884527	0.891016	0.918374	0.873046	0.888448	0.871132	0.888019	0.894627	0.874972	0.88399	0.862182
cg23512231	0.908739	0.931183	0.905994	0.912613	0.880261	0.900836	0.913956	0.886808	0.886458	0.941981	0.918736	0.915863	0.915487	0.906766	0.914513	0.925435	0.889039	0.913837	0.918442	0.948755	0.911899	0.889119	0.871908	0.917531	0.905103	0.725391	0.913172	0.899113	0.926289	0.923609	0.917631	0.926927	0.937562	0.897028	0.916117	0.942245	0.935869	0.914285	0.927689	0.941684	0.94941	0.929372	0.897326	0.933536	0.905832	0.905035	0.912361	0.888357	0.923952
cg24439686	0.90614	0.882461	0.888916	0.880855	0.828795	0.869795	0.919244	0.894032	0.904378	0.895001	0.907756	0.894054	0.883854	0.855595	0.942427	0.878431	0.859679	0.87338	0.896288	0.894852	0.875855	0.852756	0.871695	0.894294	0.878675	0.880183	0.881293	0.874964	0.895187	0.898289	0.885761	0.914172	0.911611	0.855566	0.928692	0.93145	0.919023	0.938197	0.925468	0.916355	0.929044	0.867271	0.862759	0.913986	0.856313	0.88717	0.906672	0.873712	0.882773
cg12749132	0.828919	0.818028	0.816368	0.823942	0.733247	0.821547	0.839044	0.860777	0.837623	0.859848	0.905648	0.820328	0.810783	0.781715	0.815405	0.82463	0.851773	0.841434	0.834244	0.824132	0.839124	0.863985	0.859592	0.867027	0.837634	0.735446	0.829299	0.831264	0.886566	0.856093	0.818403	0.818049	0.843994	0.806831	0.866772	0.866436	0.875396	0.891193	0.885061	0.882798	0.88381	0.824381	0.778674	0.851197	0.789482	0.814866	0.848406	0.812847	0.871139
cg18442362	0.801691	0.853653	0.855441	0.851334	0.863391	0.859023	0.811588	0.780636	0.823193	0.805261	0.836885	0.874056	0.662276	0.853521	0.911649	0.864059	0.799977	0.843338	0.883172	0.815836	0.825154	0.854602	0.85711	0.926284	0.821161	0.831983	0.861711	0.860262	0.868232	0.889962	0.818627	0.865538	0.88476	0.694301	0.614436	0.808588	0.809856	0.822288	0.881386	0.866144	0.844412	0.897312	0.858941	0.89521	0.861067	0.876169	0.786663	0.766815	0.853451
cg14939821	0.849365	0.855416	0.852168	0.849937	0.861857	0.830113	0.83995	0.807869	0.878363	0.871915	0.851909	0.840505	0.782256	0.863574	0.847461	0.871566	0.824342	0.850195	0.867457	0.813012	0.883578	0.827602	0.801632	0.87427	0.836724	0.627196	0.842751	0.833004	0.870744	0.861511	0.805174	0.853347	0.842195	0.821607	0.825855	0.864571	0.814998	0.834593	0.858902	0.867608	0.889059	0.819291	0.846786	0.851034	0.842135	0.825487	0.861902	0.84811	0.86536
cg03851835	0.832544	0.840526	0.858977	0.844262	0.777169	0.860314	0.879733	0.794956	0.826952	0.837468	0.883556	0.854189	0.783271	0.782026	0.911182	0.830002	0.773269	0.818895	0.841617	0.83679	0.820315	0.849307	0.808996	0.896367	0.855275	0.924576	0.868574	0.848066	0.828314	0.865807	0.871194	0.891925	0.901763	0.815366	0.868476	0.885577	0.881077	0.856435	0.889479	0.875053	0.89403	0.85633	0.844092	0.875451	0.862627	0.852778	0.758433	0.82323	0.854363
cg06633978	0.874697	0.888006	0.889375	0.875528	0.864523	0.865631	0.867652	0.84362	0.887934	0.899066	0.89929	0.894172	0.890309	0.865826	0.892825	0.878393	0.838267	0.872763	0.913896	0.876873	0.871439	0.909211	0.892146	0.903391	0.866327	0.708519	0.885047	0.872518	0.873765	0.883873	0.899409	0.887124	0.889224	0.823315	0.903535	0.906568	0.899405	0.888152	0.910905	0.908497	0.909393	0.879982	0.852381	0.897933	0.898031	0.882515	0.891479	0.858618	0.888913
cg17253981	0.864485	0.848912	0.899598	0.866887	0.832309	0.865813	0.853583	0.875305	0.833219	0.797785	0.913156	0.879973	0.802667	0.848564	0.913769	0.858142	0.759387	0.869352	0.913654	0.861867	0.842442	0.856547	0.853316	0.902242	0.837579	0.939403	0.848825	0.876703	0.876884	0.91352	0.807332	0.904298	0.79741	0.800273	0.858728	0.835402	0.87128	0.83934	0.879023	0.858383	0.883355	0.889685	0.838651	0.86835	0.868582	0.82854	0.849921	0.871975	0.893911
cg07388969	0.899871	0.90135	0.885122	0.882217	0.883001	0.872949	0.916943	0.84366	0.907952	0.899885	0.87114	0.883655	0.886202	0.886208	0.84856	0.917257	0.863127	0.909534	0.893623	0.891302	0.902801	0.821235	0.749447	0.905351	0.915112	0.661318	0.909496	0.836348	0.903958	0.866044	0.873612	0.797558	0.922021	0.881125	0.908721	0.941123	0.920959	0.903873	0.905097	0.878086	0.921113	0.89587	0.865724	0.895335	0.876429	0.875656	0.800768	0.896575	0.876842
cg16854533	0.83538	0.854305	0.879266	0.853872	0.822997	0.854854	0.841371	0.842995	0.868072	0.883067	0.838117	0.857261	0.818213	0.854046	0.882129	0.829712	0.801403	0.872458	0.877903	0.84243	0.849568	0.832832	0.779781	0.833911	0.842709	0.91128	0.834744	0.868975	0.854346	0.901548	0.84913	0.895329	0.825037	0.839741	0.838246	0.878002	0.823379	0.815135	0.862554	0.834819	0.858417	0.855869	0.875916	0.849602	0.877511	0.841116	0.87343	0.853705	0.874452
cg23088126	0.863914	0.88255	0.897284	0.868336	0.89342	0.848308	0.853995	0.847961	0.871188	0.869106	0.900453	0.844181	0.831994	0.88599	0.905813	0.882863	0.848508	0.845646	0.9098	0.875591	0.858742	0.868996	0.823903	0.879159	0.8602	0.749042	0.819513	0.878553	0.880199	0.890915	0.853318	0.847448	0.862163	0.806234	0.853866	0.837065	0.841283	0.852632	0.861376	0.873149	0.917203	0.874132	0.855501	0.874729	0.88743	0.827382	0.837161	0.891113	0.890484
cg24033661	0.812883	0.817847	0.856492	0.84293	0.822487	0.85022	0.846145	0.79181	0.840008	0.836188	0.881967	0.888096	0.758198	0.826711	0.879969	0.838609	0.818648	0.852404	0.820172	0.841875	0.820758	0.844321	0.82158	0.859796	0.855136	0.864151	0.847876	0.826792	0.878344	0.86333	0.875145	0.848712	0.874938	0.781388	0.849676	0.88521	0.859735	0.877465	0.895927	0.862262	0.879336	0.832199	0.805118	0.87191	0.851729	0.824578	0.730266	0.831185	0.830856
cg02225720	0.853231	0.842296	0.842424	0.812928	0.844934	0.86167	0.839362	0.806257	0.839329	0.886601	0.862242	0.870954	0.83014	0.835918	0.865343	0.863622	0.835493	0.872897	0.854355	0.870741	0.823148	0.784863	0.869583	0.867856	0.833948	0.914608	0.849518	0.85173	0.864055	0.814713	0.873833	0.850675	0.88423	0.803575	0.849494	0.87523	0.86015	0.823807	0.884369	0.848816	0.914584	0.862748	0.816798	0.87577	0.833952	0.851784	0.794393	0.872437	0.84261
cg21812313	0.870787	0.868293	0.884962	0.864779	0.90376	0.892468	0.81542	0.837864	0.912575	0.862935	0.904405	0.890543	0.738085	0.890765	0.889337	0.903249	0.845365	0.904033	0.903104	0.80246	0.868974	0.861978	0.791723	0.900097	0.890154	0.849025	0.900702	0.880579	0.914305	0.916592	0.843228	0.864093	0.871837	0.811106	0.76163	0.837395	0.809138	0.839357	0.89465	0.847956	0.906341	0.87381	0.90075	0.907886	0.881813	0.844476	0.874138	0.885736	0.931411
cg08265392	0.853025	0.904707	0.821533	0.916889	0.896902	0.874452	0.909137	0.727354	0.843394	0.886682	0.8948	0.899443	0.904152	0.871395	0.863663	0.908296	0.874175	0.933323	0.903576	0.855069	0.93108	0.903955	0.881455	0.903619	0.909141	0.90372	0.906469	0.912974	0.900703	0.927196	0.921045	0.928945	0.945021	0.910192	0.909652	0.940232	0.947781	0.929216	0.890796	0.890174	0.94543	0.915293	0.869125	0.893654	0.892978	0.869793	0.906023	0.855648	0.708636
cg12656085	0.876357	0.897979	0.913418	0.884876	0.885571	0.858236	0.889383	0.867011	0.90364	0.889532	0.910507	0.874966	0.824817	0.879507	0.912396	0.889097	0.855087	0.880419	0.907358	0.865422	0.854592	0.878351	0.83023	0.903512	0.88704	0.662564	0.869689	0.872335	0.884848	0.907855	0.901208	0.894489	0.890753	0.849934	0.889265	0.872975	0.90083	0.89718	0.899084	0.898315	0.907757	0.899148	0.876597	0.912503	0.895064	0.857135	0.899968	0.872502	0.872786
cg16596317	0.832501	0.856518	0.833395	0.842636	0.881961	0.831941	0.850875	0.754672	0.822088	0.790835	0.801267	0.852856	0.749854	0.84266	0.84385	0.873697	0.814726	0.861431	0.861517	0.802651	0.852584	0.814847	0.646187	0.877243	0.890443	0.749977	0.882	0.841259	0.887027	0.87111	0.852835	0.836665	0.847412	0.798884	0.708367	0.860095	0.774564	0.783744	0.868761	0.854747	0.887575	0.864451	0.846956	0.837407	0.84944	0.829716	0.831113	0.797884	0.756645
cg02097616	0.899256	0.894741	0.889964	0.871861	0.899659	0.896538	0.880644	0.876105	0.892484	0.902026	0.895099	0.915237	0.895516	0.873171	0.833365	0.928791	0.883139	0.903551	0.867869	0.878336	0.889503	0.799478	0.877094	0.911168	0.883855	0.876752	0.89663	0.88972	0.893705	0.88528	0.922329	0.879967	0.905612	0.871503	0.898159	0.926585	0.918907	0.904487	0.91461	0.891922	0.929371	0.888134	0.913307	0.862001	0.853882	0.875756	0.903139	0.898758	0.90422
cg02482730	0.845233	0.912899	0.801063	0.943277	0.937393	0.891142	0.924316	0.837859	0.849238	0.892575	0.90014	0.934665	0.934536	0.887947	0.947659	0.900032	0.9227	0.951208	0.832737	0.866627	0.928382	0.944779	0.931448	0.933148	0.942129	0.965577	0.951676	0.934256	0.952436	0.904292	0.944641	0.945456	0.959962	0.946245	0.950517	0.963719	0.93415	0.943455	0.93281	0.899695	0.975864	0.940093	0.84994	0.942339	0.933188	0.937873	0.91453	0.832902	0.652553
cg19974227	0.864168	0.889225	0.89278	0.86942	0.858099	0.788234	0.893299	0.902164	0.91381	0.9254	0.923605	0.925861	0.907728	0.903261	0.926809	0.855577	0.866551	0.879284	0.903466	0.88913	0.88873	0.875908	0.933732	0.889018	0.862499	0.967098	0.880658	0.907359	0.884984	0.923977	0.928062	0.920845	0.908561	0.852181	0.927555	0.932557	0.937151	0.935395	0.910452	0.92208	0.926962	0.898788	0.867758	0.898285	0.895635	0.835882	0.915117	0.899002	0.88709
cg06613738	0.828225	0.892002	0.881981	0.859	0.86658	0.860574	0.849946	0.710795	0.839057	0.829955	0.777882	0.914598	0.784721	0.832837	0.877808	0.897056	0.829161	0.849279	0.846424	0.844503	0.848317	0.854925	0.88473	0.879236	0.901265	0.842248	0.895094	0.876909	0.893627	0.850609	0.890858	0.878448	0.884333	0.843536	0.886639	0.852853	0.796893	0.811503	0.895472	0.755475	0.901393	0.9212	0.857049	0.896861	0.821864	0.871755	0.826382	0.810989	0.864638
cg15887927	0.814322	0.873952	0.834015	0.838943	0.86109	0.838043	0.819719	0.810718	0.840631	0.800212	0.822449	0.852428	0.719489	0.796807	0.897288	0.829886	0.76746	0.845907	0.859677	0.828577	0.838864	0.845407	0.82169	0.880386	0.83334	0.984587	0.863703	0.847415	0.860975	0.904347	0.841388	0.896612	0.83808	0.755654	0.781447	0.840129	0.829635	0.860553	0.87269	0.837886	0.86405	0.874768	0.830664	0.894475	0.816805	0.848149	0.834636	0.788576	0.863051
cg25535982	0.879703	0.887366	0.871467	0.870083	0.867423	0.837661	0.868218	0.862607	0.894819	0.886417	0.882263	0.869971	0.875277	0.865135	0.917958	0.876238	0.860932	0.868573	0.872431	0.87947	0.866578	0.887872	0.90607	0.892832	0.868774	0.806304	0.861247	0.877296	0.879733	0.875593	0.861123	0.883446	0.91452	0.876387	0.906495	0.911795	0.910751	0.900206	0.905915	0.90052	0.912485	0.878388	0.840358	0.885757	0.87419	0.859352	0.888513	0.860545	0.862115
cg24796998	0.898467	0.906271	0.919979	0.87657	0.829696	0.913841	0.890122	0.878902	0.906759	0.918843	0.932557	0.873881	0.895031	0.886019	0.936558	0.877057	0.891666	0.877185	0.916798	0.886946	0.867029	0.902248	0.914648	0.906697	0.894386	0.911573	0.886911	0.846568	0.909097	0.855521	0.898827	0.81804	0.890254	0.862412	0.921766	0.891322	0.918731	0.900284	0.845244	0.902243	0.94069	0.822244	0.879191	0.89206	0.887641	0.899083	0.912103	0.904638	0.931001
cg19225602	0.873178	0.863245	0.880473	0.871214	0.845602	0.862541	0.909837	0.87588	0.876366	0.889143	0.914316	0.848312	0.871729	0.853218	0.928847	0.839147	0.833537	0.864334	0.883319	0.888694	0.831711	0.913626	0.917374	0.866217	0.855125	0.813164	0.815682	0.874879	0.899972	0.906719	0.856712	0.899415	0.855269	0.807286	0.881033	0.875282	0.910734	0.90334	0.904486	0.888982	0.92465	0.834831	0.844305	0.903512	0.825605	0.817209	0.863907	0.859466	0.883923
cg10781408	0.853075	0.841425	0.831258	0.840608	0.826067	0.868395	0.882823	0.850665	0.859224	0.851506	0.893131	0.864586	0.885515	0.829991	0.864085	0.849683	0.863159	0.858767	0.843329	0.859549	0.85993	0.844786	0.815763	0.892036	0.845624	0.73882	0.853841	0.855689	0.893507	0.832349	0.841949	0.825711	0.866108	0.837016	0.884797	0.874953	0.910184	0.888683	0.897123	0.880635	0.917147	0.864831	0.82928	0.895323	0.835938	0.854935	0.877161	0.833731	0.890536
cg24667756	0.825441	0.826423	0.831808	0.812819	0.848612	0.830481	0.786286	0.822625	0.873091	0.839142	0.861251	0.82451	0.893822	0.827597	0.844928	0.843191	0.771942	0.866627	0.825495	0.822727	0.839038	0.801695	0.752071	0.819491	0.865138	0.662696	0.878991	0.860349	0.888754	0.830308	0.828365	0.862225	0.887535	0.840471	0.889774	0.898818	0.826058	0.883452	0.87957	0.871024	0.900838	0.856032	0.823909	0.798233	0.78797	0.808015	0.754542	0.824864	0.913141
cg14518185	0.849801	0.829542	0.907588	0.736416	0.817157	0.844608	0.876028	0.831619	0.846537	0.860524	0.883353	0.736387	0.866732	0.86246	0.918972	0.849999	0.807716	0.762011	0.898229	0.882179	0.678416	0.900077	0.823803	0.830303	0.783863	0.885814	0.734641	0.873674	0.869694	0.908404	0.905044	0.913228	0.849508	0.733156	0.710832	0.683955	0.865629	0.859948	0.924945	0.891661	0.905038	0.881958	0.849436	0.90992	0.889276	0.783687	0.8267	0.872156	0.868911
cg01924561	0.9263	0.921357	0.931443	0.928684	0.936447	0.947137	0.938942	0.918934	0.925703	0.932005	0.939798	0.947106	0.931719	0.937503	0.919514	0.952667	0.924213	0.954989	0.939219	0.933678	0.925617	0.933044	0.896166	0.947689	0.943	0.933148	0.948459	0.937718	0.940247	0.944743	0.958168	0.94932	0.9545	0.925742	0.95529	0.951175	0.956356	0.93934	0.970257	0.947702	0.951528	0.959087	0.94119	0.940172	0.939985	0.952274	0.922899	0.909263	0.961503
cg17436460	0.921493	0.918944	0.90982	0.903107	0.914964	0.929351	0.925011	0.917867	0.921318	0.923178	0.918496	0.893817	0.911406	0.902023	0.946391	0.922548	0.890972	0.910098	0.933991	0.923491	0.902509	0.916131	0.8578	0.931658	0.901597	0.917301	0.912798	0.897081	0.928257	0.885603	0.823966	0.892579	0.923145	0.86465	0.874621	0.923439	0.912018	0.928026	0.930367	0.924911	0.940109	0.887497	0.90201	0.904326	0.881885	0.901762	0.913974	0.908187	0.939224
cg08913523	0.81509	0.872871	0.88641	0.807825	0.804995	0.836741	0.84573	0.780308	0.823505	0.842513	0.851718	0.854714	0.778818	0.834484	0.891663	0.838471	0.782279	0.822916	0.869246	0.829526	0.853642	0.799634	0.775378	0.86375	0.784335	0.937652	0.840505	0.816228	0.858967	0.824106	0.843575	0.840268	0.816339	0.768075	0.790231	0.852413	0.786485	0.827095	0.841358	0.839928	0.851115	0.796998	0.842693	0.86495	0.858131	0.804276	0.835755	0.85005	0.86625
cg07373723	0.907608	0.915791	0.930247	0.925047	0.898655	0.915787	0.919461	0.913294	0.920272	0.921968	0.919365	0.909958	0.938727	0.922511	0.927374	0.930333	0.907172	0.904055	0.914754	0.929332	0.917109	0.937515	0.916153	0.945791	0.928615	0.935557	0.916753	0.920009	0.930415	0.940381	0.917889	0.933225	0.915751	0.91996	0.930971	0.945845	0.940333	0.930345	0.942112	0.923949	0.940061	0.907657	0.918595	0.926785	0.912841	0.893523	0.937172	0.917574	0.933479
cg25784280	0.881741	0.898345	0.854524	0.862208	0.874663	0.85718	0.895422	0.816536	0.877265	0.865517	0.882092	0.872402	0.884902	0.882838	0.896377	0.909118	0.855181	0.873785	0.873589	0.861056	0.883455	0.863088	0.864534	0.956979	0.860474	0.800896	0.887168	0.875115	0.890597	0.907407	0.899209	0.907484	0.907825	0.865232	0.905396	0.926995	0.875897	0.906061	0.908274	0.900363	0.915285	0.876027	0.86929	0.896922	0.863415	0.895106	0.90283	0.846081	0.872016
cg24540114	0.894759	0.906937	0.893047	0.922019	0.864516	0.917398	0.911849	0.924807	0.911137	0.918297	0.918978	0.915557	0.912385	0.890573	0.932284	0.890368	0.898954	0.894129	0.915715	0.912879	0.897531	0.9215	0.9232	0.90613	0.893868	0.960245	0.902281	0.891184	0.913423	0.917678	0.924176	0.938531	0.92018	0.909166	0.942335	0.927188	0.947244	0.934984	0.947398	0.924774	0.943654	0.920095	0.898514	0.934834	0.919337	0.902856	0.889028	0.903038	0.947336
cg06547285	0.899839	0.878031	0.872732	0.877088	0.842704	0.851761	0.874977	0.850634	0.865448	0.885344	0.908478	0.890331	0.81732	0.858452	0.927691	0.862244	0.860862	0.90543	0.878298	0.856081	0.868578	0.87359	0.795393	0.911302	0.870118	0.91972	0.882716	0.861201	0.898635	0.911551	0.899039	0.916734	0.899099	0.848184	0.879355	0.92341	0.871295	0.871111	0.927996	0.910466	0.913254	0.880723	0.848477	0.919277	0.860358	0.868735	0.881987	0.897513	0.887317
cg11316517	0.866174	0.86656	0.806955	0.816907	0.826142	0.808575	0.888348	0.854352	0.841272	0.869589	0.899678	0.817518	0.857333	0.893047	0.805658	0.850671	0.830988	0.814501	0.878002	0.882879	0.878437	0.862554	0.755698	0.834804	0.827975	0.415347	0.821013	0.850684	0.892839	0.84379	0.772605	0.798877	0.833187	0.844821	0.89203	0.799985	0.818644	0.877566	0.862735	0.880894	0.871884	0.73083	0.820977	0.823888	0.730905	0.754679	0.864326	0.769917	0.834653
cg16434510	0.857616	0.871671	0.900798	0.85528	0.853536	0.814937	0.866293	0.849404	0.880993	0.888698	0.856602	0.774773	0.852282	0.866217	0.82335	0.877408	0.863524	0.829017	0.904874	0.825857	0.841677	0.770318	0.711281	0.869519	0.826771	0.630936	0.870671	0.845728	0.827546	0.856136	0.844488	0.83175	0.866439	0.772665	0.818851	0.863922	0.831523	0.861606	0.845076	0.80557	0.882664	0.830685	0.857144	0.85716	0.819541	0.803974	0.793566	0.833337	0.884975
cg02069592	0.875927	0.898672	0.903363	0.865187	0.881028	0.854691	0.867099	0.863932	0.882866	0.88931	0.890881	0.848655	0.865161	0.869343	0.806439	0.866908	0.812596	0.867308	0.89293	0.901275	0.867632	0.825201	0.783111	0.888424	0.883162	0.769234	0.875981	0.835745	0.890408	0.878098	0.882095	0.815082	0.898666	0.881829	0.901048	0.904676	0.90164	0.889748	0.886595	0.891176	0.922806	0.850403	0.889014	0.876167	0.824508	0.804323	0.87195	0.869498	0.907136
cg13058457	0.879773	0.885688	0.860908	0.829843	0.829229	0.856193	0.866192	0.869676	0.879381	0.880543	0.898145	0.85235	0.856729	0.858325	0.819263	0.865776	0.831282	0.854561	0.883464	0.85251	0.846363	0.807365	0.864131	0.87595	0.832176	0.66708	0.852864	0.861252	0.871051	0.827804	0.892088	0.835416	0.86018	0.820217	0.89429	0.904083	0.89095	0.897732	0.901032	0.884075	0.887879	0.862271	0.846277	0.845175	0.808441	0.817909	0.828559	0.857154	0.882136
cg20540235	0.853784	0.872942	0.879188	0.864334	0.878904	0.868184	0.892477	0.782189	0.887155	0.87682	0.880472	0.862503	0.835557	0.846407	0.787179	0.84933	0.855954	0.887489	0.868402	0.885558	0.868629	0.814482	0.831716	0.880414	0.854094	0.840798	0.882931	0.882516	0.874373	0.887629	0.890501	0.844639	0.885265	0.843163	0.883116	0.927906	0.91323	0.895447	0.896473	0.872208	0.859717	0.877521	0.874077	0.859213	0.773596	0.829999	0.721581	0.837994	0.895452
cg20266715	0.823711	0.839526	0.88097	0.796128	0.835217	0.850131	0.834258	0.71826	0.836395	0.833309	0.913032	0.876058	0.745978	0.846754	0.864208	0.86993	0.785257	0.839019	0.850469	0.789175	0.811742	0.867874	0.868639	0.851134	0.791952	0.947588	0.825057	0.861335	0.85739	0.889158	0.871973	0.881393	0.808886	0.805815	0.787555	0.833541	0.771341	0.771372	0.848202	0.858013	0.899942	0.81977	0.838074	0.862633	0.862488	0.79991	0.642267	0.833848	0.807033
cg08729279	0.883656	0.849467	0.888929	0.840574	0.868834	0.844703	0.803442	0.871311	0.836525	0.798716	0.897904	0.869134	0.788001	0.869403	0.887676	0.873306	0.683734	0.809262	0.920676	0.810467	0.849747	0.848889	0.835067	0.86153	0.811234	0.882376	0.803397	0.905299	0.893035	0.912662	0.841236	0.869077	0.767167	0.862995	0.847998	0.792722	0.78429	0.845224	0.858601	0.822944	0.826357	0.851085	0.862814	0.866699	0.866226	0.797394	0.831036	0.876618	0.877244
cg22027204	0.888922	0.894887	0.882644	0.888181	0.862445	0.887677	0.843037	0.834265	0.865258	0.883895	0.898448	0.892772	0.780992	0.866062	0.930909	0.889305	0.805427	0.890205	0.898816	0.860996	0.863542	0.831211	0.868225	0.910079	0.855311	0.868416	0.904446	0.899697	0.877111	0.916273	0.839839	0.902131	0.842955	0.809743	0.823387	0.825728	0.801888	0.84719	0.875937	0.85581	0.886949	0.890601	0.843454	0.905842	0.896738	0.876568	0.850333	0.897186	0.873042
cg22795331	0.85392	0.890123	0.87705	0.876783	0.864236	0.851191	0.847511	0.841598	0.863795	0.853943	0.919438	0.848442	0.756873	0.852534	0.916553	0.879837	0.805516	0.877516	0.911055	0.858825	0.873875	0.86923	0.776887	0.883073	0.870683	0.894044	0.871971	0.886421	0.881196	0.877003	0.847346	0.855677	0.838903	0.786482	0.817189	0.815207	0.823991	0.866251	0.89596	0.853082	0.900978	0.89903	0.854075	0.891323	0.857772	0.84161	0.823982	0.846491	0.867435
cg19961980	0.791304	0.858058	0.838986	0.823785	0.853579	0.81367	0.872795	0.761671	0.815131	0.812535	0.831053	0.877311	0.841751	0.814447	0.915009	0.849139	0.785453	0.821608	0.800671	0.828149	0.817435	0.865185	0.880923	0.880759	0.854738	0.901762	0.857994	0.871066	0.858156	0.87226	0.890412	0.860275	0.858034	0.813485	0.876928	0.884785	0.858842	0.857435	0.858485	0.866373	0.869291	0.877467	0.851376	0.847149	0.865436	0.849725	0.727599	0.758339	0.683723
cg04045544	0.84629	0.847926	0.869766	0.855667	0.857871	0.831027	0.856364	0.827992	0.854976	0.843759	0.84018	0.896813	0.842331	0.832544	0.921417	0.885679	0.779233	0.886903	0.886716	0.852998	0.854989	0.834278	0.767252	0.874504	0.871412	0.799019	0.866517	0.868389	0.868656	0.843289	0.857749	0.883069	0.852471	0.832003	0.864568	0.892105	0.837992	0.861151	0.907619	0.881493	0.914911	0.82752	0.863525	0.885885	0.853907	0.831465	0.824202	0.840286	0.849053
cg20386404	0.835654	0.88619	0.834588	0.889703	0.843541	0.834756	0.903773	0.855997	0.876586	0.880909	0.894461	0.869566	0.905906	0.872384	0.874161	0.85876	0.843284	0.879603	0.864005	0.868585	0.88609	0.894083	0.861222	0.882831	0.871425	0.844931	0.856362	0.873145	0.876979	0.890408	0.872481	0.884586	0.884855	0.880799	0.86315	0.898647	0.886885	0.917378	0.892933	0.890947	0.9279	0.848649	0.792165	0.880325	0.862628	0.873833	0.88839	0.853242	0.767123
cg06712013	0.903116	0.87258	0.894705	0.885806	0.902847	0.893377	0.89006	0.89837	0.908949	0.919813	0.878573	0.880827	0.881741	0.889225	0.895596	0.924464	0.875754	0.904334	0.907072	0.895626	0.89974	0.847966	0.864275	0.901285	0.889869	0.841244	0.901315	0.884573	0.903173	0.90408	0.933897	0.863367	0.843115	0.879948	0.911925	0.894864	0.917743	0.921129	0.921421	0.897301	0.927708	0.882092	0.889417	0.873569	0.890213	0.873478	0.873794	0.861024	0.924327
cg07176692	0.819779	0.857255	0.842401	0.778946	0.814357	0.83717	0.880476	0.854821	0.835316	0.870033	0.893355	0.836128	0.832974	0.829742	0.842801	0.816179	0.805574	0.786931	0.867455	0.821328	0.82115	0.860175	0.774401	0.840519	0.797152	0.742797	0.793867	0.844709	0.824235	0.879517	0.849704	0.741088	0.845445	0.787552	0.846993	0.820013	0.865284	0.874434	0.854633	0.845889	0.863058	0.807216	0.800131	0.86821	0.866323	0.79067	0.792349	0.859393	0.853877
cg02539809	0.822152	0.826807	0.839705	0.848866	0.840502	0.822513	0.813992	0.790048	0.867556	0.814687	0.852785	0.838124	0.839377	0.837027	0.888296	0.858812	0.731958	0.851451	0.881341	0.834403	0.864232	0.884387	0.609093	0.898827	0.848545	0.825585	0.852667	0.842585	0.866807	0.87361	0.878028	0.855787	0.841474	0.78	0.827391	0.834965	0.774217	0.822669	0.885004	0.859275	0.881353	0.825684	0.839177	0.840396	0.847098	0.833046	0.813975	0.822061	0.818634
cg01100951	0.842172	0.865544	0.874497	0.788017	0.788337	0.832845	0.859776	0.852433	0.903472	0.8737	0.885602	0.83125	0.858955	0.843244	0.906056	0.835996	0.818839	0.806064	0.903498	0.81695	0.840403	0.861697	0.829003	0.832276	0.828383	0.812186	0.832663	0.83739	0.877559	0.864116	0.82492	0.815669	0.832839	0.803016	0.850014	0.792639	0.85471	0.863323	0.831296	0.850241	0.853178	0.810771	0.83768	0.83599	0.817106	0.831695	0.863831	0.862989	0.904854
cg15033552	0.85061	0.785832	0.854613	0.943381	0.900713	0.847978	0.685683	0.67768	0.817707	0.727854	0.824042	0.911448	0.60886	0.874393	0.919078	0.938795	0.647923	0.925908	0.930929	0.76828	0.867022	0.685552	0.614941	0.939009	0.863368	0.862097	0.927034	0.933241	0.924384	0.914388	0.771944	0.883505	0.818819	0.722708	0.710349	0.733552	0.588873	0.678023	0.844695	0.701648	0.867871	0.914227	0.836936	0.922518	0.7606	0.879912	0.748268	0.877786	0.875407
cg18270378	0.919692	0.922165	0.938765	0.927079	0.914628	0.916099	0.924718	0.922231	0.931081	0.945385	0.940216	0.914178	0.934461	0.927826	0.932616	0.927734	0.938288	0.922242	0.925083	0.930551	0.934802	0.914315	0.879817	0.594967	0.930504	0.883762	0.923248	0.916058	0.937961	0.949594	0.923679	0.932818	0.950621	0.897936	0.941134	0.94397	0.939526	0.932149	0.948715	0.938769	0.949385	0.919497	0.928823	0.947411	0.921323	0.907447	0.92093	0.925202	0.935351
cg01932361	0.84852	0.848616	0.874019	0.802956	0.759406	0.788393	0.859172	0.873917	0.810518	0.866476	0.889805	0.802748	0.857044	0.816264	0.861405	0.800288	0.741972	0.759069	0.881965	0.817334	0.802456	0.818844	0.838039	0.85181	0.801327	0.901881	0.783545	0.781107	0.778404	0.83873	0.868854	0.830902	0.807639	0.817238	0.800124	0.785726	0.869744	0.841483	0.777302	0.861317	0.863227	0.829102	0.794945	0.789215	0.880124	0.732414	0.830358	0.862591	0.853242
cg27661394	0.913407	0.905975	0.914598	0.890055	0.88299	0.894942	0.905221	0.894373	0.910925	0.914626	0.913881	0.91654	0.942411	0.904952	0.924439	0.91512	0.890744	0.903808	0.922678	0.898256	0.885292	0.915652	0.934828	0.920287	0.913538	0.79988	0.896548	0.901851	0.897459	0.907588	0.901439	0.936339	0.912843	0.907551	0.937502	0.930677	0.93398	0.929542	0.928942	0.928455	0.933936	0.890769	0.907984	0.930423	0.90628	0.907805	0.900291	0.90684	0.910013
cg03518729	0.607397	0.81115	0.568437	0.887364	0.834887	0.78455	0.839677	0.569749	0.714357	0.678906	0.763773	0.847952	0.793224	0.724556	0.917013	0.772921	0.776474	0.852704	0.66605	0.711679	0.850962	0.8365	0.868825	0.833088	0.869647	0.901408	0.914797	0.834235	0.872875	0.841683	0.909337	0.904298	0.890834	0.858548	0.875369	0.920229	0.869541	0.862293	0.848804	0.819369	0.911046	0.919821	0.708969	0.861848	0.873287	0.852688	0.761043	0.618902	0.389194
cg04486886	0.859782	0.876464	0.805448	0.869094	0.837994	0.829997	0.900381	0.842855	0.882077	0.893307	0.905677	0.874893	0.856834	0.843573	0.914875	0.849131	0.885121	0.838232	0.868647	0.842459	0.867045	0.933606	0.819673	0.903492	0.882866	0.896254	0.878419	0.897026	0.880712	0.916316	0.913468	0.905978	0.899531	0.875767	0.904821	0.902821	0.915468	0.91534	0.896545	0.900091	0.917984	0.871959	0.8168	0.88028	0.846164	0.810028	0.876783	0.842315	0.766119
cg02723856	0.842217	0.889094	0.816139	0.846179	0.825913	0.871609	0.865463	0.858616	0.861482	0.879877	0.91356	0.886867	0.829648	0.828042	0.896486	0.833086	0.861046	0.855472	0.858586	0.806127	0.856182	0.888425	0.864454	0.879891	0.871327	0.884374	0.867063	0.864512	0.878813	0.903802	0.901028	0.923287	0.901057	0.826396	0.924172	0.926071	0.903806	0.919913	0.908666	0.894404	0.933885	0.863595	0.791741	0.891349	0.816934	0.845152	0.863515	0.815809	0.781843
cg09501687	0.870493	0.886534	0.891911	0.869848	0.879772	0.871947	0.905005	0.890232	0.887454	0.906557	0.912804	0.849412	0.870002	0.882269	0.884842	0.886547	0.882763	0.85878	0.880455	0.891882	0.793033	0.906159	0.749172	0.873366	0.826441	0.590111	0.827244	0.848344	0.911035	0.87897	0.888807	0.883385	0.902437	0.756405	0.876427	0.856936	0.932917	0.933098	0.918464	0.873011	0.913576	0.882783	0.872141	0.908875	0.885915	0.879796	0.866967	0.878157	0.863493
cg01933519	0.81701	0.881324	0.84296	0.859344	0.891731	0.843616	0.841312	0.828162	0.852605	0.842927	0.877501	0.868389	0.852569	0.874785	0.923218	0.874994	0.852119	0.869232	0.875383	0.874517	0.907031	0.912897	0.885483	0.898124	0.891874	0.931883	0.883594	0.896795	0.896565	0.876746	0.877266	0.904206	0.884458	0.897968	0.872387	0.877748	0.856629	0.879679	0.873386	0.855482	0.931579	0.872892	0.869605	0.892077	0.894038	0.880452	0.901339	0.799569	0.84835
cg08305942	0.801538	0.851818	0.868349	0.830429	0.83027	0.87428	0.833933	0.750096	0.81061	0.791832	0.827464	0.846694	0.839413	0.815628	0.916242	0.86417	0.766815	0.85583	0.861569	0.845227	0.815659	0.833201	0.791992	0.882201	0.872446	0.919585	0.87649	0.863448	0.886438	0.894334	0.906632	0.910174	0.88624	0.81203	0.830122	0.83691	0.88348	0.870208	0.891401	0.834664	0.89475	0.902225	0.857749	0.885245	0.87054	0.860571	0.836989	0.789524	0.83961
cg21151432	0.796012	0.85837	0.84197	0.832551	0.841989	0.7994	0.882489	0.8064	0.855321	0.862696	0.848239	0.876432	0.875374	0.804898	0.917826	0.829738	0.839238	0.853304	0.830589	0.841745	0.830141	0.869096	0.883975	0.875477	0.837202	0.856694	0.870254	0.833851	0.883096	0.874105	0.909027	0.900686	0.903975	0.798234	0.905218	0.884266	0.876586	0.866994	0.884739	0.851564	0.894586	0.834043	0.823539	0.904813	0.849813	0.826297	0.838637	0.721984	0.780651
cg19314866	0.848745	0.85285	0.8673	0.859859	0.844936	0.853344	0.858148	0.745008	0.852477	0.874734	0.866357	0.845779	0.879547	0.820661	0.874602	0.872189	0.857802	0.857953	0.753689	0.820853	0.817356	0.8334	0.822004	0.864718	0.850297	0.927058	0.827519	0.832281	0.845079	0.817386	0.823493	0.849346	0.879857	0.836426	0.888222	0.883455	0.858294	0.848179	0.865511	0.823828	0.907538	0.828941	0.867912	0.876244	0.858644	0.826141	0.804755	0.845525	0.846598
cg06085985	0.810789	0.856807	0.793908	0.846329	0.803312	0.860849	0.85583	0.843124	0.891784	0.869139	0.860832	0.872541	0.865832	0.8351	0.837922	0.825478	0.784585	0.87188	0.831557	0.791264	0.822505	0.848481	0.753496	0.849628	0.844671	0.801588	0.860558	0.824631	0.830046	0.803206	0.816207	0.849403	0.875648	0.826847	0.845503	0.892178	0.839182	0.854015	0.873252	0.814519	0.909686	0.839946	0.816797	0.83777	0.842397	0.837288	0.815687	0.835046	0.721009
cg10191240	0.879335	0.887501	0.891205	0.871439	0.856645	0.883653	0.899594	0.847124	0.863093	0.90579	0.935719	0.891025	0.87131	0.853427	0.932789	0.873525	0.863181	0.871669	0.868278	0.857548	0.84127	0.888859	0.912939	0.896887	0.87248	0.953682	0.861992	0.874772	0.861513	0.899627	0.883334	0.928025	0.923791	0.883203	0.929832	0.919286	0.927526	0.933221	0.913875	0.906382	0.923757	0.870044	0.820134	0.916142	0.883422	0.882205	0.820618	0.875665	0.86703
cg26177041	0.656563	0.821928	0.638547	0.829499	0.83152	0.764624	0.826588	0.583334	0.642869	0.702733	0.79745	0.865713	0.81647	0.755049	0.912632	0.768936	0.788298	0.854067	0.660235	0.775932	0.809428	0.88044	0.832525	0.840428	0.874859	0.953627	0.862196	0.882702	0.864927	0.899693	0.891089	0.846223	0.896773	0.852178	0.846513	0.856081	0.833644	0.852555	0.85031	0.845412	0.914263	0.853276	0.712256	0.874924	0.857905	0.822881	0.767546	0.631207	0.419595
cg25538571	0.811189	0.838708	0.837353	0.808888	0.783456	0.780076	0.866486	0.785444	0.854679	0.853647	0.880783	0.815701	0.760569	0.805924	0.886308	0.800754	0.821203	0.820651	0.859444	0.809212	0.822659	0.856851	0.791503	0.844259	0.775992	0.814601	0.767942	0.85508	0.816606	0.83107	0.793798	0.82134	0.813128	0.802778	0.83682	0.771454	0.851577	0.824867	0.824511	0.838065	0.867401	0.821153	0.828613	0.878045	0.870236	0.759638	0.858405	0.794854	0.787422
cg09903879	0.914962	0.914334	0.91169	0.919427	0.924314	0.917149	0.911297	0.876815	0.910778	0.898049	0.90214	0.921608	0.904517	0.918328	0.894211	0.944244	0.902495	0.928631	0.916748	0.907799	0.910061	0.901646	0.863194	0.943228	0.924539	0.941786	0.929672	0.911837	0.950795	0.916818	0.887982	0.925382	0.942629	0.88225	0.929702	0.907568	0.949068	0.904056	0.937565	0.932673	0.931317	0.923812	0.929555	0.928628	0.927446	0.878061	0.880336	0.905887	0.916048
cg01238435	0.816674	0.869698	0.857556	0.793007	0.802325	0.827278	0.813886	0.70528	0.846782	0.882973	0.827484	0.876231	0.830484	0.852293	0.859241	0.876703	0.772657	0.809562	0.817259	0.852244	0.764568	0.814991	0.57232	0.903107	0.851712	0.499161	0.853102	0.801335	0.883699	0.870603	0.876444	0.793479	0.837487	0.829641	0.787201	0.815907	0.829186	0.820365	0.87865	0.850083	0.887435	0.839804	0.855494	0.854632	0.865114	0.838195	0.695995	0.802653	0.868425
cg18158670	0.707616	0.860391	0.670674	0.854721	0.883842	0.779022	0.825748	0.615193	0.720662	0.776022	0.840261	0.833016	0.864972	0.789333	0.866562	0.807662	0.815295	0.854306	0.691965	0.760426	0.866541	0.907553	0.871208	0.876208	0.869959	0.872215	0.866652	0.913964	0.908271	0.877381	0.910166	0.887594	0.890177	0.879893	0.87066	0.875041	0.858962	0.866255	0.874384	0.826193	0.94011	0.885034	0.719806	0.887022	0.892803	0.838272	0.85436	0.716704	0.419301
cg25620430	0.863296	0.867427	0.853454	0.877035	0.817531	0.830019	0.893304	0.845664	0.873724	0.894048	0.910374	0.894281	0.863459	0.81754	0.943421	0.82928	0.871617	0.865725	0.854299	0.85524	0.875204	0.878951	0.821782	0.898505	0.864908	0.914828	0.839321	0.883674	0.898968	0.876343	0.886302	0.920436	0.880868	0.844565	0.938099	0.927634	0.910792	0.924009	0.905878	0.91147	0.927672	0.864275	0.794669	0.889345	0.842612	0.853206	0.870906	0.837088	0.800454
cg11895596	0.783559	0.84975	0.879538	0.853897	0.86185	0.771805	0.807089	0.722602	0.871139	0.73914	0.850516	0.858528	0.724833	0.835908	0.880079	0.845733	0.756219	0.854752	0.895015	0.773114	0.782023	0.614018	0.665671	0.879544	0.844294	0.945454	0.880272	0.881133	0.884057	0.879462	0.851067	0.808073	0.828564	0.779599	0.81618	0.845104	0.745739	0.83295	0.871664	0.77291	0.836517	0.857455	0.827808	0.873847	0.817897	0.802576	0.785995	0.774074	0.839003
cg23361127	0.840077	0.854933	0.889644	0.892512	0.856465	0.856887	0.83076	0.838443	0.870623	0.844659	0.849959	0.883928	0.83827	0.831046	0.920982	0.863337	0.824936	0.871763	0.897889	0.884308	0.880136	0.882038	0.828038	0.89618	0.887283	0.804955	0.877764	0.890166	0.89142	0.926087	0.868892	0.879689	0.913151	0.849033	0.892553	0.906738	0.846847	0.894052	0.885381	0.85227	0.889048	0.888726	0.833191	0.90425	0.876425	0.867202	0.900747	0.837932	0.882673
cg06828335	0.598901	0.809076	0.488803	0.865369	0.869606	0.72829	0.803971	0.53972	0.587271	0.75278	0.77898	0.842008	0.808925	0.723045	0.891557	0.748472	0.792755	0.842104	0.685887	0.655806	0.822231	0.852697	0.822787	0.838214	0.861484	0.787594	0.828775	0.876781	0.910414	0.82941	0.890268	0.879303	0.914303	0.851859	0.827113	0.821483	0.849202	0.838899	0.819412	0.769634	0.936494	0.867233	0.664749	0.868219	0.873841	0.783587	0.77162	0.579896	0.218575
cg20970886	0.896055	0.901644	0.913837	0.907996	0.90891	0.912275	0.898023	0.886184	0.911542	0.920316	0.916833	0.902055	0.879057	0.924303	0.91292	0.943838	0.897877	0.934345	0.905566	0.910402	0.869918	0.905884	0.887549	0.926017	0.920223	0.869512	0.920287	0.905991	0.911743	0.926866	0.914294	0.88682	0.924411	0.897571	0.92898	0.933112	0.922028	0.926511	0.948126	0.923424	0.945677	0.941342	0.919964	0.915817	0.886834	0.914684	0.856459	0.900113	0.893981
cg06112171	0.832723	0.862749	0.872369	0.788639	0.803239	0.785031	0.856044	0.837811	0.845332	0.855035	0.899789	0.815383	0.768963	0.806407	0.866182	0.825663	0.76519	0.80255	0.876844	0.824454	0.819818	0.863339	0.808598	0.846355	0.796966	0.812619	0.791858	0.855313	0.864867	0.903129	0.873197	0.875698	0.857213	0.791583	0.807471	0.795361	0.808873	0.860589	0.83343	0.846423	0.868258	0.818975	0.795116	0.809013	0.831304	0.802528	0.840374	0.87978	0.879905
cg07047471	0.849371	0.837691	0.885574	0.73283	0.868124	0.891488	0.897709	0.900161	0.850016	0.897352	0.911644	0.784694	0.838086	0.869845	0.845832	0.817822	0.802553	0.725794	0.901048	0.831804	0.850675	0.867064	0.883601	0.849243	0.802669	0.695983	0.796767	0.813457	0.843231	0.828848	0.820549	0.783193	0.737933	0.80809	0.866066	0.82068	0.892733	0.840621	0.807574	0.861429	0.89553	0.727755	0.829283	0.835075	0.833949	0.652456	0.855497	0.853221	0.852629
cg06559575	0.882997	0.885416	0.90215	0.884955	0.844794	0.860565	0.918935	0.87407	0.895504	0.934895	0.931983	0.859344	0.885276	0.873891	0.934354	0.877809	0.873861	0.891614	0.917097	0.904117	0.896234	0.926965	0.924544	0.938885	0.904726	0.915194	0.853706	0.899916	0.919519	0.908776	0.909775	0.892066	0.909729	0.895066	0.918402	0.911977	0.936212	0.924947	0.927939	0.923499	0.9278	0.85403	0.885089	0.89745	0.905013	0.883679	0.917994	0.905877	0.924482
cg26426690	0.781269	0.823506	0.854945	0.787995	0.867169	0.82822	0.845717	0.814433	0.844512	0.84993	0.81009	0.805873	0.829359	0.797897	0.887699	0.804332	0.845735	0.803122	0.864432	0.777903	0.831551	0.874825	0.787627	0.870975	0.834937	0.918414	0.827534	0.8455	0.852753	0.86931	0.841332	0.850959	0.847737	0.774107	0.84125	0.857856	0.816588	0.843159	0.820397	0.833713	0.904461	0.846401	0.811	0.832226	0.844021	0.813752	0.846116	0.832697	0.778018
cg03818307	0.865666	0.859784	0.880759	0.8816	0.829329	0.844859	0.866339	0.791514	0.862369	0.875181	0.914966	0.844045	0.840241	0.822205	0.909401	0.855665	0.833246	0.859918	0.84944	0.870807	0.838442	0.881048	0.882221	0.877307	0.856971	0.875266	0.84937	0.861089	0.857018	0.884749	0.863969	0.911726	0.900646	0.873199	0.905825	0.885169	0.893562	0.899597	0.890065	0.867686	0.920753	0.811149	0.869949	0.87864	0.829189	0.839907	0.837482	0.861417	0.830903
cg25701646	0.777621	0.838713	0.857976	0.812416	0.756018	0.816407	0.858597	0.757565	0.81486	0.82883	0.885589	0.828466	0.747004	0.770918	0.906542	0.801138	0.790599	0.793891	0.840827	0.797026	0.807659	0.787167	0.916677	0.838377	0.794062	0.779401	0.811694	0.873906	0.847385	0.873489	0.870013	0.808144	0.82772	0.79114	0.834076	0.833306	0.842754	0.852879	0.879711	0.807029	0.849601	0.791417	0.792894	0.860787	0.858697	0.794335	0.823583	0.807042	0.836525
cg03554749	0.843441	0.870646	0.86045	0.85082	0.808073	0.827203	0.859107	0.866001	0.886909	0.857425	0.896808	0.878651	0.827978	0.79571	0.876008	0.842788	0.801256	0.853933	0.875991	0.858512	0.856303	0.87081	0.816114	0.865645	0.824333	0.780206	0.836617	0.796815	0.884971	0.864932	0.842196	0.86886	0.868179	0.82258	0.915056	0.909246	0.896933	0.910517	0.901826	0.893659	0.922888	0.846866	0.817488	0.849967	0.795438	0.799478	0.860024	0.826188	0.89566
cg08091666	0.833672	0.883623	0.817009	0.892247	0.858043	0.863856	0.85998	0.823974	0.861242	0.876487	0.872546	0.865488	0.855681	0.8336	0.846502	0.850294	0.861786	0.846586	0.819884	0.824746	0.841909	0.818208	0.840114	0.864749	0.866582	0.893561	0.878799	0.834835	0.880014	0.819573	0.836654	0.861609	0.893909	0.845413	0.89009	0.892725	0.884163	0.885702	0.883401	0.857001	0.913799	0.848219	0.847442	0.867215	0.850515	0.839803	0.870047	0.800697	0.825509
cg17760405	0.829261	0.845888	0.845141	0.846783	0.768994	0.815862	0.867538	0.782241	0.851296	0.864431	0.884698	0.881053	0.879641	0.812841	0.856842	0.850947	0.861139	0.874921	0.833718	0.850425	0.83303	0.85013	0.89627	0.859927	0.848477	0.834272	0.855262	0.87175	0.894128	0.852105	0.879967	0.899407	0.874886	0.854044	0.913408	0.923042	0.906442	0.906711	0.909727	0.887913	0.908646	0.844452	0.818394	0.889275	0.81543	0.85148	0.843906	0.840119	0.868528
cg03349134	0.724804	0.835839	0.744055	0.861195	0.774242	0.753952	0.863753	0.755178	0.741842	0.847303	0.800788	0.910765	0.865195	0.847242	0.89109	0.740368	0.751007	0.877945	0.757695	0.749012	0.858428	0.90864	0.84024	0.875993	0.883046	0.784546	0.86525	0.887911	0.892829	0.872086	0.916064	0.906545	0.920582	0.865599	0.870837	0.728504	0.890885	0.73552	0.831664	0.865776	0.937854	0.873017	0.702033	0.924667	0.887014	0.815535	0.784818	0.745775	0.518832
cg05255994	0.789083	0.859291	0.847118	0.885654	0.894255	0.888771	0.831164	0.791593	0.866729	0.822274	0.839427	0.884631	0.779524	0.862403	0.91423	0.920137	0.814628	0.919498	0.908829	0.866585	0.868265	0.850379	0.618966	0.91053	0.877665	0.85242	0.928259	0.907987	0.886902	0.896531	0.897694	0.898669	0.892548	0.849429	0.856072	0.896502	0.75708	0.810387	0.92469	0.867807	0.907492	0.927042	0.89857	0.923539	0.898104	0.889192	0.861036	0.842374	0.849213
cg26704293	0.817739	0.859046	0.811175	0.875725	0.805016	0.802769	0.882113	0.734481	0.832014	0.844131	0.881503	0.894125	0.84685	0.800187	0.942813	0.799129	0.839029	0.870985	0.818061	0.792462	0.842932	0.917533	0.911441	0.876844	0.846633	0.964403	0.878832	0.882167	0.867433	0.89539	0.89859	0.925734	0.89835	0.84226	0.908282	0.896104	0.90372	0.914929	0.906616	0.900914	0.924298	0.837423	0.774994	0.907481	0.861491	0.85554	0.844763	0.80658	0.75072
cg11606195	0.870858	0.87687	0.894667	0.905132	0.887053	0.860009	0.90709	0.8907	0.899408	0.906593	0.869194	0.897677	0.857695	0.873057	0.82546	0.906997	0.829381	0.884338	0.864609	0.899869	0.86665	0.868285	0.847098	0.880312	0.847573	0.811677	0.883605	0.886453	0.911523	0.895713	0.883952	0.882456	0.880305	0.874329	0.898772	0.914831	0.889427	0.888419	0.890067	0.86664	0.893566	0.882429	0.889434	0.86105	0.813324	0.847922	0.877529	0.877612	0.874833
cg04171808	0.808743	0.791717	0.897447	0.800553	0.896698	0.753242	0.786221	0.640019	0.817302	0.65654	0.623218	0.808963	0.730472	0.82009	0.912466	0.867566	0.753801	0.825206	0.867135	0.835239	0.780186	0.642035	0.596277	0.886279	0.805411	0.938918	0.87576	0.841985	0.852925	0.912665	0.818392	0.877424	0.865663	0.772903	0.786673	0.787351	0.812317	0.771751	0.791223	0.738247	0.798409	0.883363	0.788057	0.855252	0.769067	0.868127	0.852594	0.766223	0.784897
cg04178131	0.867382	0.881711	0.879233	0.83548	0.889113	0.83295	0.848403	0.83289	0.860754	0.860498	0.865944	0.838558	0.844432	0.851931	0.799828	0.876045	0.822295	0.847232	0.868616	0.82047	0.851273	0.82154	0.673476	0.872224	0.833547	0.625443	0.874292	0.860313	0.863231	0.814012	0.821017	0.827756	0.847855	0.803157	0.874569	0.837263	0.810368	0.84525	0.844797	0.813998	0.839765	0.799833	0.853251	0.833664	0.79292	0.797271	0.790254	0.857462	0.877251
cg04077979	0.835107	0.904917	0.839578	0.867723	0.851094	0.809725	0.835327	0.745602	0.82444	0.878088	0.797664	0.875002	0.851424	0.854246	0.819631	0.872629	0.84274	0.879903	0.842396	0.803409	0.833621	0.851602	0.822117	0.891314	0.832838	0.750866	0.89624	0.86996	0.895072	0.886589	0.849646	0.850277	0.889259	0.836648	0.859382	0.880235	0.861255	0.847896	0.8289	0.875092	0.891093	0.899411	0.802307	0.824205	0.85348	0.859402	0.834336	0.805614	0.742686
cg05514299	0.833819	0.86341	0.865803	0.805196	0.83932	0.854791	0.865001	0.838618	0.862382	0.881614	0.880836	0.806019	0.839366	0.841729	0.843148	0.870801	0.796744	0.802569	0.884848	0.865223	0.825984	0.852869	0.618639	0.815904	0.828758	0.448261	0.778032	0.804239	0.852688	0.827626	0.798544	0.788466	0.836042	0.805312	0.847551	0.834999	0.867867	0.861424	0.900421	0.894989	0.892762	0.811141	0.842544	0.84515	0.796896	0.7794	0.836271	0.853117	0.892627
cg01291854	0.89123	0.913581	0.863455	0.903126	0.925486	0.911228	0.902248	0.884867	0.902123	0.913323	0.884099	0.911344	0.924336	0.892738	0.930529	0.918618	0.87787	0.919436	0.90875	0.881291	0.905555	0.912751	0.95708	0.908562	0.915631	0.961198	0.904171	0.905819	0.908904	0.917079	0.943541	0.933619	0.919394	0.922263	0.914711	0.921125	0.917281	0.913046	0.899382	0.918177	0.943545	0.902314	0.909752	0.908614	0.920546	0.902112	0.914783	0.886487	0.827073
cg06280807	0.825933	0.836763	0.871089	0.787017	0.817959	0.847386	0.81227	0.825753	0.844371	0.875026	0.837345	0.848772	0.795002	0.851813	0.784504	0.873617	0.80245	0.856159	0.887681	0.835498	0.818125	0.871705	0.675269	0.874042	0.787525	0.834261	0.803329	0.810655	0.8413	0.877907	0.865377	0.85521	0.851871	0.813269	0.865247	0.871894	0.84456	0.880687	0.882515	0.846734	0.887373	0.801156	0.827411	0.861778	0.822805	0.808901	0.766173	0.82574	0.870863
cg18633230	0.825024	0.851685	0.882491	0.886723	0.82458	0.856447	0.869786	0.797624	0.806237	0.866407	0.901794	0.873784	0.851388	0.86152	0.880444	0.875395	0.853068	0.858508	0.85643	0.85339	0.828535	0.870887	0.859614	0.895187	0.860151	0.776465	0.83279	0.867086	0.835403	0.883321	0.878369	0.884833	0.905558	0.855608	0.85831	0.858481	0.914634	0.866095	0.898977	0.867836	0.913562	0.863079	0.845436	0.872556	0.841662	0.873626	0.762431	0.855174	0.851186
cg16001384	0.919475	0.911185	0.926241	0.901763	0.872504	0.907827	0.881186	0.893641	0.906883	0.925213	0.911329	0.916701	0.89979	0.891584	0.947879	0.90902	0.908896	0.902226	0.90442	0.9029	0.903139	0.892269	0.947574	0.913843	0.893291	0.909406	0.899116	0.904857	0.912424	0.901479	0.943943	0.941859	0.941173	0.917032	0.928852	0.934541	0.94607	0.926685	0.93721	0.940814	0.944061	0.905314	0.907098	0.916946	0.895218	0.915824	0.870935	0.892939	0.909256
cg25588844	0.802849	0.862778	0.883358	0.898693	0.857635	0.853945	0.887553	0.754497	0.829435	0.840397	0.881011	0.860146	0.801988	0.838917	0.882383	0.917123	0.861533	0.867562	0.895214	0.833474	0.861889	0.898978	0.778272	0.890302	0.865	0.735119	0.884097	0.857223	0.869607	0.886068	0.870056	0.851893	0.891867	0.878364	0.829422	0.883472	0.845713	0.874638	0.870041	0.853233	0.900926	0.900051	0.844394	0.875697	0.857668	0.848168	0.808328	0.854748	0.861928
cg09099500	0.844623	0.869565	0.817159	0.859947	0.856561	0.839236	0.875384	0.802604	0.846792	0.835489	0.885794	0.873096	0.892345	0.851759	0.902848	0.851764	0.820804	0.872052	0.846057	0.818499	0.85774	0.863824	0.838671	0.902478	0.845298	0.815175	0.891185	0.881115	0.911221	0.881495	0.855606	0.865454	0.892971	0.85605	0.89694	0.862208	0.886148	0.887167	0.881132	0.861533	0.913095	0.860269	0.795548	0.874886	0.838593	0.837662	0.840836	0.847558	0.817499
cg03661324	0.807836	0.837294	0.837607	0.814332	0.855916	0.795666	0.867733	0.852738	0.826595	0.861859	0.832753	0.812425	0.854563	0.813716	0.821449	0.806821	0.812653	0.860465	0.872532	0.775019	0.822884	0.830879	0.815423	0.84629	0.808854	0.899166	0.79841	0.833314	0.846353	0.842952	0.830941	0.843789	0.83956	0.813489	0.858789	0.852778	0.874863	0.822631	0.812136	0.868082	0.86718	0.851903	0.828182	0.869515	0.840591	0.811095	0.861832	0.837439	0.76267
cg15740507	0.855628	0.850876	0.872807	0.82799	0.86917	0.765344	0.861956	0.842702	0.854517	0.887847	0.887557	0.826934	0.81952	0.88141	0.82742	0.843677	0.792377	0.876919	0.863948	0.832868	0.863143	0.812275	0.789646	0.842332	0.784795	0.748632	0.793816	0.870498	0.852903	0.839418	0.853504	0.850741	0.806403	0.802596	0.845084	0.83806	0.807226	0.86703	0.847378	0.830671	0.87977	0.852121	0.871764	0.854718	0.87508	0.810481	0.792981	0.853636	0.834362
cg08939394	0.847918	0.904699	0.877996	0.872811	0.878507	0.859891	0.886263	0.832002	0.870967	0.868377	0.890563	0.890186	0.86392	0.865381	0.923643	0.877383	0.855899	0.871739	0.863284	0.880372	0.877821	0.870851	0.840584	0.900745	0.915435	0.943008	0.888248	0.914498	0.892279	0.914189	0.876956	0.93716	0.882228	0.847054	0.873394	0.869623	0.866152	0.894567	0.91611	0.876881	0.903293	0.879704	0.877455	0.899828	0.890853	0.883536	0.888611	0.845945	0.770111
cg24189431	0.890413	0.840254	0.905342	0.764059	0.832009	0.830918	0.850982	0.894002	0.841309	0.879257	0.921197	0.822657	0.876546	0.884474	0.787141	0.844492	0.80406	0.766165	0.906406	0.876631	0.824237	0.826257	0.735949	0.840008	0.833182	0.823137	0.73722	0.810348	0.849572	0.823316	0.823832	0.776854	0.737834	0.808531	0.86857	0.788185	0.854396	0.890385	0.794362	0.836163	0.855649	0.754328	0.840708	0.794119	0.868833	0.716124	0.810989	0.916123	0.907656
cg10576245	0.824411	0.875443	0.821965	0.840934	0.846964	0.78267	0.850286	0.758458	0.837222	0.831933	0.831891	0.847014	0.784528	0.831899	0.91489	0.813924	0.84733	0.837609	0.823029	0.786672	0.831687	0.886728	0.821239	0.873707	0.813268	0.790734	0.871089	0.869907	0.858637	0.841594	0.779238	0.767077	0.870228	0.784152	0.741829	0.868279	0.804791	0.866838	0.851773	0.794469	0.909827	0.77387	0.832524	0.864494	0.800505	0.823207	0.809606	0.793861	0.805198
cg11986760	0.860783	0.876738	0.889051	0.87248	0.879147	0.862933	0.8775	0.851211	0.896932	0.890229	0.871695	0.868916	0.867418	0.86435	0.914199	0.897993	0.855543	0.879422	0.892244	0.866545	0.838248	0.890239	0.853089	0.907942	0.875706	0.925316	0.849428	0.884545	0.893352	0.898996	0.883609	0.903265	0.895028	0.807209	0.836766	0.839211	0.808349	0.857565	0.911034	0.895498	0.902456	0.848166	0.856136	0.907591	0.887475	0.867126	0.888536	0.851637	0.903255
cg03069731	0.80955	0.846164	0.882064	0.843256	0.867582	0.755229	0.790987	0.821127	0.847788	0.782229	0.840549	0.822223	0.826255	0.831961	0.868534	0.855867	0.808246	0.825909	0.847939	0.811399	0.818204	0.808918	0.787261	0.875268	0.795829	0.798328	0.832158	0.847034	0.85139	0.844412	0.846943	0.889297	0.855892	0.822725	0.858948	0.846252	0.844369	0.850403	0.878426	0.847591	0.885897	0.857485	0.803811	0.793796	0.851992	0.812695	0.839458	0.796866	0.832076
cg22716262	0.863944	0.890403	0.882412	0.862735	0.850647	0.85203	0.869146	0.882254	0.898128	0.905368	0.881251	0.8588	0.8914	0.880172	0.902514	0.882817	0.883743	0.896382	0.904303	0.848811	0.898147	0.933888	0.901926	0.886606	0.836864	0.862739	0.881456	0.879044	0.894763	0.896825	0.871	0.903148	0.8956	0.851766	0.882942	0.914129	0.881822	0.908566	0.88467	0.898589	0.914913	0.844314	0.859101	0.900998	0.862915	0.878499	0.891447	0.895368	0.901167
cg10949007	0.843648	0.88053	0.883166	0.868406	0.80461	0.847344	0.851991	0.821532	0.848514	0.854519	0.886555	0.871821	0.818825	0.780045	0.923416	0.846796	0.791436	0.853659	0.886826	0.823277	0.784378	0.88355	0.926723	0.857022	0.820705	0.836442	0.861067	0.882232	0.839561	0.819302	0.841477	0.902566	0.896057	0.786813	0.818735	0.877236	0.867242	0.841029	0.832223	0.875561	0.897054	0.847248	0.825945	0.900513	0.878347	0.812223	0.832045	0.826293	0.833204
cg14643264	0.794657	0.855588	0.749402	0.855612	0.858173	0.815698	0.810471	0.666839	0.795213	0.831944	0.85051	0.869717	0.729816	0.795865	0.897268	0.88622	0.816941	0.845557	0.774346	0.828572	0.862447	0.851385	0.738952	0.889098	0.845474	0.793505	0.862027	0.865699	0.899342	0.882992	0.884593	0.863694	0.885296	0.78956	0.771601	0.855277	0.789239	0.830529	0.853265	0.889267	0.90641	0.886796	0.744872	0.881259	0.84024	0.816483	0.830576	0.770917	0.530078
cg03783391	0.869398	0.911919	0.828603	0.850032	0.895563	0.880048	0.882208	0.828051	0.86044	0.865445	0.89023	0.872293	0.916521	0.885933	0.882104	0.848993	0.874639	0.832384	0.889495	0.882067	0.871858	0.861755	0.821512	0.865407	0.862493	0.82172	0.878208	0.832725	0.880553	0.863115	0.83506	0.868732	0.888814	0.82375	0.884666	0.887122	0.880135	0.888496	0.900802	0.873203	0.909868	0.865856	0.841245	0.869909	0.807938	0.816687	0.919842	0.845219	0.872241
cg10005998	0.829908	0.882713	0.812205	0.887718	0.858162	0.824423	0.883618	0.831641	0.859334	0.882169	0.889125	0.854335	0.87118	0.83809	0.857869	0.856217	0.834956	0.843428	0.855284	0.857235	0.885252	0.874659	0.807768	0.879558	0.860727	0.655389	0.837693	0.877962	0.872932	0.870385	0.875832	0.798308	0.894272	0.829331	0.901413	0.91032	0.894978	0.887876	0.883814	0.872368	0.895137	0.860182	0.815109	0.844517	0.835955	0.835343	0.840962	0.790377	0.830031
cg01356872	0.842736	0.82644	0.853861	0.849149	0.913402	0.848109	0.740797	0.839214	0.852512	0.835569	0.903505	0.899578	0.740319	0.866256	0.828822	0.907152	0.715057	0.829055	0.915638	0.788253	0.867708	0.791925	0.642506	0.890903	0.862245	0.833827	0.91248	0.907377	0.883107	0.892015	0.800575	0.881922	0.723152	0.755769	0.663318	0.7563	0.601151	0.702239	0.859566	0.784493	0.860134	0.833869	0.879156	0.866184	0.771056	0.827329	0.804853	0.866445	0.895524
cg10904972	0.741485	0.810058	0.675572	0.811725	0.749551	0.746396	0.876683	0.737901	0.785911	0.813862	0.858925	0.845148	0.818218	0.753491	0.876389	0.771895	0.814827	0.840284	0.778452	0.784095	0.801107	0.855077	0.872969	0.865855	0.838495	0.59085	0.838616	0.809984	0.852355	0.847403	0.864394	0.869741	0.901976	0.808437	0.889313	0.891908	0.865016	0.901434	0.873971	0.812445	0.922351	0.81768	0.763516	0.867354	0.783978	0.824736	0.774247	0.733052	0.688602
cg26651810	0.835155	0.85316	0.864518	0.836633	0.828191	0.851139	0.850568	0.847741	0.808967	0.875533	0.877008	0.819814	0.828428	0.872775	0.858573	0.843528	0.835101	0.817989	0.889654	0.787583	0.871022	0.840373	0.860877	0.86438	0.802776	0.810309	0.759644	0.785909	0.871669	0.827071	0.85782	0.843969	0.768446	0.785256	0.813609	0.810324	0.8407	0.862116	0.846932	0.877159	0.90029	0.803031	0.863669	0.842496	0.8028	0.750937	0.892563	0.860922	0.824157
cg01818776	0.887463	0.869392	0.880259	0.878216	0.876092	0.897111	0.915073	0.874998	0.89878	0.888759	0.866631	0.854275	0.842292	0.883215	0.855334	0.891489	0.828131	0.855718	0.877052	0.903986	0.8889	0.798558	0.757967	0.903899	0.853436	0.461629	0.895371	0.826016	0.910966	0.827633	0.845772	0.850836	0.832932	0.84911	0.87762	0.909907	0.904269	0.9161	0.905269	0.882582	0.922967	0.860095	0.847332	0.846293	0.767013	0.833126	0.857205	0.848979	0.916562
cg12273284	0.861156	0.875069	0.79868	0.865318	0.827423	0.842232	0.89955	0.815156	0.867776	0.869073	0.876659	0.757017	0.871646	0.851165	0.892361	0.866578	0.842658	0.870436	0.884778	0.861655	0.875847	0.880202	0.872986	0.899611	0.879906	0.866281	0.888572	0.856491	0.896586	0.898235	0.911414	0.883006	0.877033	0.823719	0.92203	0.927051	0.912773	0.925976	0.924589	0.906775	0.917152	0.900707	0.863869	0.857542	0.86326	0.868216	0.877985	0.812194	0.854335
cg05418947	0.832786	0.867148	0.839264	0.822207	0.876498	0.810065	0.898772	0.805137	0.829353	0.875094	0.87672	0.834923	0.868718	0.855192	0.853764	0.837396	0.793026	0.826441	0.846721	0.838213	0.826064	0.840809	0.851243	0.852185	0.749616	0.737835	0.840323	0.838482	0.843261	0.869056	0.847958	0.799188	0.897156	0.798092	0.873473	0.810737	0.858313	0.886086	0.842601	0.888252	0.902655	0.789349	0.815895	0.823752	0.864649	0.790448	0.720154	0.818961	0.857782
cg13306815	0.581842	0.830259	0.497223	0.870387	0.880542	0.763911	0.809795	0.416977	0.578822	0.655252	0.791111	0.870542	0.800058	0.747828	0.888109	0.775679	0.784615	0.880647	0.591311	0.693359	0.849477	0.883343	0.750132	0.850436	0.870973	0.738683	0.87993	0.879961	0.894969	0.875731	0.870026	0.881171	0.898109	0.852652	0.812877	0.885913	0.764856	0.81756	0.824138	0.796463	0.921356	0.885677	0.663527	0.870413	0.862623	0.858807	0.801531	0.552679	0.212882
cg15699321	0.782439	0.835957	0.815946	0.897559	0.894948	0.772153	0.769332	0.653566	0.759743	0.68076	0.770657	0.87916	0.706961	0.850659	0.877855	0.922961	0.822304	0.926016	0.897313	0.841303	0.872081	0.792223	0.548786	0.920014	0.838686	0.621446	0.916105	0.878795	0.932714	0.922138	0.780452	0.861477	0.876491	0.810011	0.800878	0.873442	0.845465	0.844587	0.881466	0.77983	0.856446	0.920474	0.860558	0.870521	0.828512	0.837919	0.738384	0.778538	0.780123
cg15054077	0.580968	0.831084	0.559176	0.883822	0.83337	0.709477	0.849355	0.541854	0.67527	0.768303	0.820542	0.884936	0.817705	0.749344	0.868057	0.785389	0.830554	0.856861	0.574634	0.637131	0.828528	0.892069	0.775687	0.837478	0.855252	0.907314	0.88448	0.860452	0.870728	0.829092	0.84287	0.815801	0.896815	0.854829	0.899598	0.910724	0.869374	0.889002	0.861566	0.837296	0.9405	0.876743	0.674956	0.898044	0.802484	0.814841	0.684544	0.615385	0.366697
cg26366554	0.870284	0.87552	0.863288	0.887294	0.888323	0.863451	0.884657	0.836949	0.894762	0.888111	0.862281	0.904509	0.85249	0.891279	0.78727	0.899076	0.858885	0.900001	0.859175	0.859287	0.875126	0.825218	0.724241	0.907909	0.866556	0.669752	0.901515	0.835515	0.890117	0.873912	0.868757	0.870914	0.889711	0.846926	0.906914	0.898637	0.900082	0.888671	0.896681	0.883081	0.905527	0.891286	0.883309	0.895708	0.893483	0.868159	0.836087	0.859236	0.905835
cg17654419	0.783698	0.843411	0.829255	0.809697	0.853781	0.830684	0.839751	0.695468	0.739022	0.769765	0.856009	0.775113	0.733964	0.827528	0.914978	0.831929	0.800083	0.77304	0.821377	0.809863	0.810869	0.881024	0.800091	0.843423	0.832447	0.931477	0.801517	0.870767	0.847649	0.872029	0.823055	0.846835	0.74122	0.793626	0.813256	0.779338	0.856052	0.82251	0.850941	0.818095	0.864322	0.84655	0.803021	0.841832	0.832279	0.750525	0.676214	0.767403	0.715095
cg06976598	0.833289	0.845238	0.816213	0.798804	0.783422	0.814882	0.828598	0.772245	0.812679	0.786176	0.852927	0.831393	0.760517	0.801725	0.836256	0.814077	0.796323	0.767435	0.820562	0.74397	0.785335	0.864746	0.751031	0.852724	0.817893	0.639359	0.793448	0.791851	0.83539	0.844041	0.868324	0.826367	0.790401	0.803416	0.883673	0.831333	0.837422	0.857081	0.852966	0.841875	0.862707	0.835753	0.792115	0.831118	0.822105	0.767435	0.793107	0.795846	0.770274
cg24155384	0.868554	0.86452	0.86664	0.886603	0.80974	0.775636	0.825374	0.88725	0.865778	0.884959	0.883077	0.850212	0.855294	0.833056	0.870297	0.82897	0.808873	0.84464	0.858611	0.842292	0.820359	0.831579	0.833737	0.77536	0.825081	0.844388	0.847618	0.807571	0.85932	0.853795	0.851404	0.819701	0.880596	0.804675	0.884433	0.894038	0.889248	0.895034	0.894986	0.771267	0.901148	0.816295	0.850642	0.830325	0.792556	0.821133	0.774432	0.819566	0.886116
cg00997853	0.73878	0.812106	0.67177	0.893946	0.891756	0.77854	0.727508	0.679713	0.771391	0.768873	0.797286	0.840499	0.769495	0.834557	0.834794	0.893129	0.809008	0.9047	0.792556	0.771114	0.86587	0.844417	0.767417	0.868079	0.868964	0.827714	0.907529	0.864998	0.920442	0.869441	0.825926	0.834763	0.889923	0.820508	0.810004	0.902974	0.74623	0.775895	0.845451	0.810859	0.905778	0.914321	0.787691	0.864254	0.825334	0.833637	0.82049	0.720838	0.573351
cg26150981	0.762608	0.892733	0.770798	0.893258	0.921847	0.836431	0.916731	0.769328	0.826882	0.846798	0.87399	0.915452	0.878888	0.869279	0.879309	0.89064	0.860737	0.897012	0.796847	0.853914	0.881663	0.887809	0.895806	0.895286	0.901551	0.825599	0.927052	0.886377	0.930245	0.89298	0.89435	0.901218	0.949269	0.904338	0.928357	0.924177	0.914413	0.905892	0.888333	0.907413	0.955367	0.919787	0.813786	0.893188	0.888172	0.90385	0.829807	0.804144	0.567906
cg17922998	0.756097	0.825318	0.867123	0.821798	0.818449	0.807373	0.829238	0.693846	0.782395	0.798464	0.761123	0.797171	0.798063	0.789143	0.906831	0.837216	0.707974	0.800112	0.870634	0.815609	0.77851	0.81282	0.64885	0.850816	0.818265	0.780675	0.814918	0.810457	0.82984	0.854745	0.879776	0.803327	0.832737	0.818814	0.832549	0.833933	0.803861	0.825431	0.815335	0.798987	0.8411	0.862701	0.852542	0.814896	0.863413	0.809331	0.823893	0.716788	0.828313
cg12209075	0.817981	0.85083	0.753019	0.830884	0.824503	0.808817	0.865913	0.735809	0.826456	0.868603	0.858738	0.860108	0.824815	0.749547	0.854588	0.818581	0.831048	0.809305	0.773948	0.768928	0.807991	0.856518	0.78588	0.869039	0.824494	0.722935	0.858596	0.846018	0.843884	0.813334	0.821565	0.840758	0.881955	0.845202	0.868459	0.89203	0.850516	0.880137	0.842186	0.820673	0.911739	0.841819	0.784053	0.894446	0.790517	0.860464	0.631294	0.786874	0.74173
cg15978561	0.640389	0.818009	0.572248	0.866467	0.86617	0.769719	0.833471	0.55065	0.60607	0.748566	0.813634	0.891327	0.773681	0.756916	0.842294	0.764897	0.83618	0.869173	0.601133	0.693267	0.826734	0.786196	0.878688	0.843402	0.85066	0.818994	0.866091	0.871609	0.875131	0.811293	0.858925	0.870586	0.88656	0.839954	0.905815	0.889981	0.842417	0.828467	0.809243	0.796847	0.907455	0.875549	0.645752	0.876931	0.838837	0.797058	0.72836	0.568723	0.38193
cg22689909	0.845339	0.889061	0.841236	0.832507	0.814323	0.839569	0.859526	0.783435	0.850444	0.905426	0.900096	0.870031	0.862651	0.842651	0.914733	0.836215	0.84828	0.890227	0.847643	0.855288	0.872803	0.895946	0.893967	0.8779	0.848115	0.772879	0.814464	0.857249	0.894144	0.89008	0.857125	0.872768	0.876154	0.831668	0.903078	0.883811	0.858296	0.896461	0.931861	0.863133	0.909986	0.855935	0.805687	0.867249	0.847108	0.832321	0.864625	0.800836	0.820587
cg22210145	0.895048	0.893355	0.916914	0.871086	0.848119	0.891422	0.89481	0.899564	0.902537	0.921222	0.933509	0.892832	0.900045	0.887093	0.883602	0.891214	0.897148	0.858085	0.916506	0.857536	0.893307	0.918518	0.842268	0.881533	0.853008	0.933159	0.851676	0.897645	0.941817	0.871938	0.891652	0.870178	0.849578	0.901986	0.925271	0.874874	0.917026	0.895856	0.884903	0.907954	0.912537	0.822248	0.867077	0.891235	0.891773	0.810318	0.858626	0.871771	0.923308
cg03354616	0.884863	0.864287	0.895648	0.853349	0.866934	0.858086	0.896868	0.87258	0.879492	0.869403	0.886122	0.857778	0.856326	0.887717	0.885648	0.86981	0.86157	0.854218	0.899818	0.895732	0.851664	0.86288	0.868729	0.872928	0.85447	0.777292	0.8871	0.884619	0.910578	0.880417	0.894962	0.891644	0.883963	0.893957	0.897951	0.88348	0.905968	0.89905	0.879472	0.905161	0.922946	0.860199	0.892075	0.867944	0.878701	0.846432	0.879066	0.88089	0.907371
cg20801007	0.787353	0.778896	0.684891	0.816268	0.763193	0.797305	0.837922	0.737505	0.8356	0.858873	0.874382	0.819316	0.81971	0.795057	0.781323	0.805169	0.745425	0.83459	0.78714	0.746429	0.774343	0.834373	0.878188	0.825095	0.781972	0.67376	0.802632	0.796798	0.807107	0.824638	0.849779	0.829664	0.864032	0.810086	0.864956	0.898432	0.836092	0.827	0.859192	0.802528	0.900137	0.825069	0.759064	0.813899	0.775579	0.812181	0.741935	0.766074	0.731633
cg09057412	0.69959	0.875253	0.654622	0.872993	0.908663	0.820579	0.846874	0.703723	0.800753	0.775507	0.801083	0.896778	0.822419	0.797934	0.857499	0.782812	0.837723	0.874491	0.6487	0.819357	0.875978	0.883415	0.888628	0.888227	0.925734	0.828139	0.933582	0.904528	0.918711	0.866585	0.862217	0.88605	0.936524	0.902819	0.87121	0.892407	0.849748	0.88807	0.87008	0.816434	0.944093	0.896963	0.80091	0.900929	0.877	0.875584	0.822057	0.731142	0.435315
cg15679747	0.90212	0.933753	0.922967	NA	0.941665	0.915008	0.906901	0.925823	0.933325	0.927809	0.937033	0.904556	0.939278	0.923024	0.907892	0.931674	0.918676	0.946134	0.944183	0.922516	0.914692	0.895573	0.851997	0.941833	0.919879	0.896269	0.936691	0.899295	0.94544	0.921483	0.926532	0.89842	0.93105	0.911037	0.915267	0.944526	0.948343	0.933357	0.932271	0.912095	0.949891	0.93571	0.915171	0.914378	0.898295	0.905736	0.918855	0.931587	0.923708
cg03919488	0.826426	0.817364	0.84136	0.855413	0.863429	0.771633	0.769073	0.666397	0.783466	0.780479	0.842322	0.871583	0.657801	0.838175	0.89197	0.854008	0.749455	0.845605	0.870906	0.800476	0.763173	0.771782	0.677678	0.909061	0.848958	0.941603	0.852605	0.872899	0.842761	0.907049	0.758299	0.896945	0.787454	0.657852	0.711792	0.756892	0.694485	0.747919	0.847671	0.80605	0.864674	0.869257	0.846989	0.880829	0.798836	0.838485	0.649703	0.798406	0.785729
cg08766762	0.882837	0.835747	0.887805	0.776606	0.822344	0.832516	0.844003	0.872499	0.838191	0.892226	0.882257	0.812578	0.855295	0.859109	0.875766	0.873445	0.74129	0.791649	0.884275	0.850481	0.815089	0.825059	0.814924	0.855857	0.83495	0.815164	0.774035	0.792225	0.884122	0.844194	0.762074	0.83486	0.774165	0.76789	0.846793	0.789281	0.861174	0.82807	0.850522	0.856459	0.863094	0.739488	0.859112	0.841433	0.801627	0.773367	0.843493	0.901853	0.888797
cg23662097	0.797554	0.869039	0.877322	0.828137	0.832404	0.855765	0.82643	0.733228	0.835409	0.835494	0.822743	0.842832	0.821867	0.825716	0.915787	0.838901	0.788213	0.858832	0.858225	0.847255	0.839489	0.814122	0.765597	0.890527	0.843752	0.768191	0.866776	0.879014	0.861807	0.858761	0.87347	0.868903	0.862488	0.811321	0.863477	0.847233	0.862999	0.849536	0.851199	0.875443	0.873092	0.880181	0.845337	0.849083	0.873822	0.823486	0.868965	0.866041	0.857414
cg11854392	0.598246	0.806907	0.49566	0.885478	0.879726	0.75503	0.842603	0.511623	0.617345	0.725837	0.814273	0.821195	0.81541	0.688706	0.825583	0.731784	0.816608	0.843989	0.547078	0.638225	0.826553	0.854892	0.891968	0.489722	0.864197	0.895764	0.859927	0.869246	0.880297	0.825087	0.836593	0.831765	0.920197	0.899815	0.865014	0.890762	0.852247	0.878558	0.819993	0.731799	0.940221	0.861954	0.637029	0.878086	0.806538	0.746081	0.781674	0.555558	0.243639
cg17184704	0.824743	0.820168	0.85328	0.78036	0.777476	0.818971	0.830728	0.745877	0.824646	0.815499	0.865646	0.840657	0.827816	0.759933	0.874228	0.789508	0.748708	0.788388	0.806597	0.810531	0.750002	0.848947	0.83796	0.854214	0.802254	0.740136	0.832149	0.85621	0.735079	0.854525	0.884725	0.88473	0.831871	0.802309	0.87318	0.881056	0.837479	0.874173	0.882756	0.76262	0.869911	0.856068	0.809025	0.886269	0.818618	0.82667	0.676208	0.789168	0.814874
cg01862311	0.773765	0.77793	0.780499	0.804629	0.883715	0.853665	0.73935	0.605732	0.69833	0.70319	0.825002	0.825889	0.669844	0.825188	0.898733	0.868126	0.682634	0.862241	0.829975	0.787162	0.788863	0.797809	0.620689	0.898252	0.842189	0.817106	0.803306	0.851747	0.86543	0.873631	0.857426	0.849709	0.761501	0.679234	0.707587	0.734047	0.631684	0.694411	0.819416	0.759206	0.863483	0.879231	0.809168	0.864774	0.836119	0.802279	0.608542	0.686452	0.673245
cg00948520	0.860487	0.882323	0.850186	0.884933	0.834345	0.809032	0.903025	0.800552	0.821109	0.895965	0.937661	0.89774	0.891231	0.832009	0.934311	0.859383	0.857118	0.858073	0.826641	0.840759	0.793994	0.915399	0.840676	0.884307	0.831533	0.953206	0.868243	0.860335	0.847207	0.862402	0.859731	0.938351	0.855874	0.869057	0.904353	0.903449	0.919262	0.898887	0.899014	0.89686	0.911185	0.88304	0.794722	0.897622	0.815851	0.851835	0.576216	0.820734	0.814769
cg17389813	0.856465	0.814249	0.883287	0.852683	0.790242	0.822304	0.856393	0.789301	0.851508	0.830033	0.880381	0.847309	0.80784	0.855813	0.77619	0.89332	0.800295	0.832713	0.895581	0.84839	0.847296	0.716013	0.649983	0.860111	0.805157	0.810379	0.83256	0.825823	0.873074	0.808187	0.84211	0.735164	0.834476	0.83786	0.846951	0.8638	0.863752	0.872909	0.869122	0.839699	0.842461	0.846723	0.856617	0.820514	0.763817	0.790747	0.787935	0.851017	0.865477
cg13602461	0.843114	0.824196	0.821649	0.824936	0.816956	0.833332	0.870315	0.835148	0.855226	0.874203	0.856961	0.825141	0.858741	0.809393	0.867565	0.820856	0.818747	0.822943	0.811563	0.805708	0.852479	0.859139	0.809873	0.846815	0.828461	0.860294	0.828252	0.84461	0.873788	0.855413	0.857297	0.842869	0.86428	0.851123	0.842343	0.833904	0.852286	0.852839	0.832786	0.833552	0.866728	0.800744	0.794217	0.85062	0.834626	0.838992	0.871202	0.844782	0.759908
cg22274117	0.620089	0.84148	0.586124	0.836657	0.82407	0.776177	0.831486	0.539536	0.705375	0.719927	0.776425	0.830531	0.770932	0.736821	0.841095	0.759725	0.743903	0.816683	0.56285	0.701628	0.825979	0.83054	0.791021	0.803883	0.860669	0.719561	0.851803	0.836627	0.860105	0.834745	0.828036	0.870424	0.891647	0.836207	0.802313	0.877594	0.816792	0.827139	0.80926	0.78245	0.914834	0.819792	0.676905	0.836562	0.848278	0.787933	0.72377	0.636211	0.344661
cg20518446	0.784598	0.84241	0.828608	0.86689	0.780296	0.807304	0.830086	0.732647	0.795561	0.876281	0.852884	0.855019	0.853436	0.847547	0.845991	0.873464	0.847999	0.883162	0.806215	0.855444	0.817889	0.860054	0.825656	0.844759	0.841556	0.661986	0.83319	0.841465	0.860955	0.842522	0.845407	0.884841	0.861212	0.848449	0.872432	0.885698	0.906256	0.872296	0.871868	0.827105	0.889027	0.849072	0.805254	0.885472	0.813144	0.846006	0.779415	0.821995	0.848134
cg00916635	0.915992	0.920046	0.932231	0.935859	0.891345	0.934869	0.93737	0.918861	0.929853	0.932617	0.942597	0.91167	0.918269	0.941577	0.931064	0.937004	0.908594	0.938245	0.929524	0.929967	0.927983	0.904678	0.925374	0.933334	0.926492	0.934467	0.926508	0.910116	0.944947	0.918368	0.924066	0.919564	0.937857	0.898922	0.958018	0.945668	0.95238	0.94555	0.958721	0.93669	0.945756	0.933835	0.937514	0.918146	0.912194	0.918025	0.926584	0.916125	0.928281
cg06457736	0.821535	0.827182	0.850901	0.780797	0.84699	0.777821	0.813311	0.759064	0.829777	0.774875	0.854444	0.832075	0.821094	0.768002	0.816831	0.795152	0.766488	0.75115	0.868931	0.826678	0.802587	0.858264	0.7227	0.837524	0.79424	0.631764	0.765055	0.792957	0.793979	0.811475	0.831085	0.746299	0.740911	0.826952	0.814471	0.757883	0.825286	0.829665	0.786967	0.800697	0.832442	0.816623	0.832126	0.779592	0.807069	0.763118	0.775887	0.757152	0.758678
cg09516200	0.767737	0.840378	0.775255	0.860647	0.828792	0.808707	0.830229	0.739923	0.754442	0.837278	0.829291	0.850662	0.861056	0.759555	0.868772	0.805033	0.834708	0.844267	0.794529	0.789463	0.825182	0.839594	0.805244	0.840296	0.826009	0.820138	0.832602	0.825872	0.853428	0.784319	0.859481	0.833772	0.887828	0.832528	0.8665	0.85083	0.85506	0.884299	0.833775	0.818332	0.917416	0.822525	0.727267	0.841203	0.837182	0.829032	0.833252	0.743771	0.677007
cg22449980	0.836723	0.891913	0.898908	0.926188	0.910496	0.898388	0.874196	0.83733	0.878913	0.883166	0.852226	0.856104	0.86297	0.878752	0.849691	0.907757	0.850015	0.924458	0.90169	0.894118	0.839775	0.874777	0.751995	0.920251	0.901429	0.704292	0.905134	0.896265	0.882637	0.894657	0.898866	0.902905	0.870016	0.862368	0.921077	0.916196	0.867705	0.88265	0.909055	0.861187	0.920867	0.91387	0.885747	0.888957	0.852232	0.894026	0.80661	0.794496	0.87083
cg16565031	0.768116	0.833666	0.739075	0.82408	0.804203	0.785246	0.862184	0.801879	0.807836	0.846884	0.874094	0.861814	0.841598	0.805243	0.914368	0.792522	0.81991	0.829694	0.76679	0.795562	0.8162	0.83916	0.912292	0.83386	0.826411	0.932324	0.819827	0.861269	0.867603	0.86443	0.877792	0.882161	0.854302	0.82297	0.853413	0.856075	0.844247	0.888895	0.872257	0.85432	0.893828	0.833662	0.778448	0.869316	0.828961	0.783656	0.838264	0.767023	0.649363
cg27116114	0.800004	0.833482	0.872667	0.838963	0.853283	0.847421	0.789656	0.813295	0.829615	0.812308	0.855817	0.841778	0.786197	0.81267	0.810556	0.886355	0.772235	0.882774	0.83019	0.86505	0.860804	0.826625	0.705935	0.86439	0.814174	0.691516	0.866281	0.821818	0.849893	0.802353	0.8526	0.819676	0.858132	0.893052	0.905908	0.905311	0.875531	0.89193	0.875605	0.885774	0.880028	0.875288	0.860735	0.849304	0.823529	0.829696	0.830977	0.816133	0.827715
cg23981702	0.794943	0.85754	0.78045	0.912149	0.885961	0.773036	0.840298	0.657167	0.769193	0.7379	0.784398	0.931102	0.732333	0.890522	0.872524	0.931821	0.748688	0.913269	0.906167	0.786564	0.80007	0.788608	0.459217	0.914262	0.874	0.559465	0.941919	0.881627	0.935181	0.91259	0.825709	0.77427	0.863286	0.673137	0.650277	0.800745	0.656819	0.753363	0.842113	0.854693	0.81291	0.930126	0.820922	0.895925	0.877852	0.886772	0.818432	0.791427	0.816222
cg07429623	0.858754	0.888137	0.863413	0.874441	0.86025	0.866245	0.906715	0.829065	0.88785	0.899562	0.921802	0.921177	0.90371	0.849698	0.930485	0.888121	0.900315	0.867912	0.856905	0.887647	0.871899	0.903377	0.901927	0.898347	0.876874	0.916218	0.865907	0.909302	0.897733	0.91846	0.898566	0.95065	0.927125	0.898165	0.914503	0.879308	0.926404	0.919772	0.915885	0.919108	0.939018	0.875938	0.880007	0.916915	0.887269	0.879446	0.888405	0.763909	0.816937
cg00420348	0.790698	0.843756	0.703451	0.828036	0.812359	0.844574	0.844672	0.808347	0.849029	0.861798	0.879196	0.833117	0.831328	0.770035	0.820107	0.80972	0.762023	0.835995	0.783435	0.76489	0.78591	0.794007	0.886805	0.843548	0.808474	0.769231	0.82594	0.840631	0.800094	0.810254	0.820826	0.861546	0.878413	0.810995	0.845963	0.88945	0.869745	0.857169	0.881024	0.823958	0.917221	0.813309	0.802971	0.825497	0.798362	0.848565	0.757198	0.773355	0.640746
cg14157107	0.854566	0.837866	0.870544	0.745729	0.832303	0.818754	0.873444	0.872772	0.866731	0.857395	0.889781	0.790091	0.845789	0.842368	0.83165	0.828191	0.75885	0.754925	0.891381	0.832476	0.846133	0.853061	0.823294	0.847811	0.779337	0.762614	0.746934	0.841807	0.825617	0.812431	0.843532	0.827626	0.767551	0.830891	0.857259	0.778938	0.896722	0.811946	0.819246	0.825275	0.861062	0.767205	0.827904	0.810964	0.83761	0.74156	0.801128	0.856736	0.846535
cg05501617	0.787249	0.865409	0.730387	0.852847	0.863314	0.797966	0.850291	0.749882	0.813169	0.858247	0.848161	0.843838	0.836611	0.830699	0.855598	0.839792	0.855951	0.877845	0.83434	0.850021	0.845335	0.907933	0.824331	0.878526	0.839912	0.814786	0.864353	0.828821	0.878961	0.809599	0.861598	0.839276	0.913926	0.841005	0.860975	0.898829	0.845404	0.849019	0.839319	0.826091	0.926056	0.852553	0.797685	0.865548	0.813179	0.841485	0.85011	0.833638	0.532703
cg20923885	0.661094	0.822494	0.614833	0.875271	0.84229	0.746397	0.828349	0.645856	0.714772	0.743313	0.763599	0.846261	0.837388	0.778561	0.913816	0.769443	0.807045	0.861829	0.636684	0.662547	0.791039	0.917415	0.851784	0.846569	0.84794	0.906731	0.849722	0.86902	0.870137	0.854918	0.894871	0.857471	0.881823	0.854283	0.845292	0.869844	0.830319	0.835368	0.799194	0.785632	0.889089	0.838179	0.716597	0.886475	0.816726	0.836264	0.823115	0.576091	0.394923
cg13544946	0.799546	0.859074	0.761506	0.822224	0.828345	0.771317	0.84513	0.769827	0.834675	0.81679	0.796264	0.862225	0.802895	0.826858	0.845592	0.827183	0.828194	0.842784	0.825051	0.783392	0.873475	0.82765	0.863353	0.816895	0.815849	0.75118	0.846993	0.880168	0.848321	0.861057	0.831763	0.823834	0.890012	0.778316	0.811749	0.873061	0.791712	0.87346	0.870574	0.843519	0.881583	0.860411	0.80194	0.868245	0.827109	0.884628	0.871443	0.821725	0.725792
cg11033588	0.898373	0.921305	0.904005	0.900034	0.890458	0.912186	0.91213	0.903769	0.916152	0.915311	0.925527	0.91626	0.912121	0.901999	0.878428	0.924533	0.868383	0.90389	0.928539	0.910376	0.917434	0.854192	0.881099	0.904624	0.907309	0.890105	0.895063	0.898469	0.909302	0.922667	0.89666	0.896076	0.904477	0.856736	0.900891	0.896224	0.919452	0.911751	0.905932	0.912258	0.911899	0.885943	0.909932	0.867237	0.89998	0.874228	0.898712	0.909659	0.929258
cg15958289	0.889889	0.890078	0.885472	0.872578	0.852074	0.88457	0.898061	0.859045	0.891864	0.911672	0.897506	0.911072	0.877443	0.866217	0.904978	0.860355	0.86035	0.878617	0.901686	0.837516	0.881778	0.931233	0.849695	0.905525	0.901468	0.795309	0.910368	0.889834	0.890224	0.902456	0.886083	0.876927	0.89461	0.849451	0.91065	0.904895	0.883245	0.900668	0.884124	0.899817	0.931785	0.86941	0.896931	0.892874	0.868988	0.88614	0.915196	0.861946	0.888014
cg17022548	0.878972	0.881948	0.873752	0.853234	0.898072	0.894626	0.923416	0.909914	0.892672	0.887561	0.886021	0.796128	0.852233	0.856001	0.848164	0.87384	0.828106	0.854629	0.87781	0.853296	0.873911	0.846767	0.746763	0.897394	0.837192	0.613281	0.854152	0.827553	0.88218	0.872506	0.81858	0.750398	0.862267	0.789653	0.906916	0.88287	0.87118	0.887476	0.882432	0.877887	0.910202	0.855643	0.81942	0.861676	0.809557	0.783469	0.839838	0.862012	0.887205
cg20645232	0.745787	0.809887	0.884092	0.899785	0.909513	0.738901	0.805224	0.789712	0.778851	0.836743	0.587397	0.888352	0.658194	0.901029	0.874504	0.885971	0.819823	0.902271	0.882694	0.659492	0.736036	0.590707	0.63489	0.889316	0.62518	0.802226	0.86099	0.851862	0.858225	0.911041	0.706781	0.929227	0.893258	0.673982	0.692268	0.858583	0.621548	0.839741	0.905912	0.623004	0.711819	0.935904	0.818269	0.910616	0.769091	0.741426	0.804741	0.729131	0.895311
cg21038785	0.801514	0.861433	0.827936	0.83617	0.819919	0.850033	0.855071	0.772958	0.865287	0.874389	0.870813	0.85725	0.865472	0.799291	0.884607	0.801584	0.852	0.87608	0.824228	0.827143	0.831863	0.815255	0.858369	0.846008	0.8236	0.782672	0.846491	0.842119	0.865169	0.793887	0.811909	0.817741	0.894348	0.823398	0.899058	0.903038	0.886967	0.898704	0.88984	0.82948	0.921875	0.836359	0.792483	0.865571	0.814007	0.803607	0.838661	0.807527	0.738234
cg01116477	0.796102	0.894885	0.799449	0.909174	0.886376	0.884631	0.931799	0.760546	0.848612	0.86455	0.895499	0.906187	0.898095	0.874069	0.938923	0.891383	0.887623	0.912849	0.849975	0.889059	0.915687	0.921322	0.908953	0.920349	0.93262	0.7997	0.928402	0.930918	0.925991	0.909283	0.921507	0.921252	0.926332	0.915797	0.930807	0.933254	0.918058	0.925149	0.895181	0.878123	0.951659	0.923283	0.830398	0.941363	0.903456	0.909954	0.910216	0.811199	0.638953
cg20785674	0.782432	0.833045	0.740018	0.858969	0.810602	0.761207	0.834506	0.728719	0.774726	0.820567	0.880946	0.814905	0.81814	0.818535	0.841841	0.807543	0.80938	0.830523	0.811559	0.791547	0.844404	0.877441	0.832326	0.8233	0.817524	0.618574	0.834794	0.853936	0.895378	0.866172	0.801696	0.776999	0.836874	0.76827	0.849679	0.855748	0.806351	0.890292	0.864958	0.838743	0.878891	0.760069	0.695949	0.900074	0.742558	0.848599	0.786727	0.73334	0.730266
cg26158270	0.753267	0.800791	0.821686	0.866417	0.808374	0.77833	0.677839	0.65755	0.7415	0.604438	0.780386	0.834104	0.585455	0.809907	0.911216	0.83148	0.639471	0.831398	0.869048	0.805175	0.805936	0.788993	0.492013	0.865067	0.813582	0.582166	0.836137	0.867866	0.868269	0.878703	0.833067	0.879583	0.731507	0.707644	0.800058	0.741551	0.626597	0.717176	0.884182	0.738972	0.833776	0.853321	0.815302	0.859172	0.854978	0.815798	0.760897	0.734876	0.7386
cg01974549	0.849948	0.816815	0.869071	0.770154	0.79491	0.829466	0.87919	0.861024	0.868678	0.890425	0.897228	0.825051	0.856941	0.864188	0.764306	0.841166	0.841335	0.791413	0.888144	0.81081	0.886777	0.820967	0.851014	0.82026	0.787983	0.735655	0.768912	0.837085	0.821462	0.802836	0.833793	0.779123	0.775036	0.813856	0.828682	0.817829	0.835442	0.81817	0.808787	0.821634	0.869923	0.781168	0.816286	0.814917	0.839454	0.738908	0.836956	0.844705	0.830803
cg02070740	0.892123	0.900468	0.898924	0.898368	0.897333	0.887707	0.843648	0.861846	0.886462	0.895096	0.881233	0.906228	0.867798	0.882689	0.891321	0.909408	0.85056	0.894286	0.91176	0.872877	0.86178	0.851019	0.840679	0.906635	0.868919	0.892555	0.906858	0.888841	0.916713	0.873892	0.882527	0.844724	0.915187	0.845266	0.884947	0.904743	0.888797	0.892223	0.919044	0.840844	0.914443	0.898124	0.857571	0.912855	0.872064	0.860033	0.873801	0.858204	0.904708
cg24251218	0.834469	0.810612	0.897488	0.733502	0.808723	0.821766	0.868293	0.888017	0.818847	0.875552	0.911889	0.781953	0.820887	0.86717	0.860036	0.803099	0.806913	0.744697	0.897866	0.822355	0.794322	0.862265	0.88212	0.794755	0.76784	0.932438	0.730746	0.840016	0.833781	0.851256	0.880383	0.830977	0.78052	0.749234	0.79719	0.746833	0.89506	0.852117	0.79251	0.842405	0.81851	0.696368	0.806077	0.808665	0.867544	0.650709	0.842295	0.8635	0.915378
cg09858188	0.876619	0.85512	0.877682	0.855833	0.813973	0.826919	0.910619	0.875147	0.869273	0.887304	0.928916	0.844028	0.862969	0.856413	0.893582	0.815021	0.865258	0.853056	0.898265	0.85869	0.857286	0.87326	0.892293	0.85318	0.797689	0.828463	0.803019	0.846641	0.902742	0.830309	0.782724	0.772573	0.866773	0.827809	0.858616	0.871985	0.890443	0.906232	0.897617	0.857751	0.914306	0.814362	0.845303	0.835747	0.782979	0.808992	0.817083	0.866394	0.91493
cg13052638	0.824316	0.864236	0.914849	0.834372	0.841964	0.875881	0.87145	0.825269	0.873319	0.877804	0.877453	0.878042	0.868552	0.812956	0.899232	0.86661	0.814552	0.851177	0.843921	0.865483	0.829266	0.87472	0.794952	0.934405	0.857452	0.767072	0.880771	0.894929	0.861877	0.890785	0.902738	0.870672	0.902423	0.845668	0.904008	0.92452	0.893824	0.863944	0.89587	0.874846	0.897417	0.896237	0.8561	0.889186	0.850262	0.889497	0.780369	0.882198	0.913564
cg24495643	0.81237	0.857513	0.835775	0.81729	0.814342	0.767557	0.84853	0.790239	0.86597	0.841894	0.865817	0.81794	0.764252	0.794101	0.883038	0.82562	0.80974	0.80129	0.833784	0.800327	0.779429	0.804558	0.811385	0.836161	0.775492	0.868401	0.82806	0.801468	0.822575	0.841207	0.780619	0.78391	0.855723	0.748777	0.846734	0.873179	0.824989	0.847396	0.880549	0.788159	0.852777	0.800959	0.800015	0.87143	0.789477	0.848321	0.834203	0.771799	0.822379
cg20475082	0.84507	0.860725	0.882543	0.815745	0.847368	0.827264	0.840645	0.827815	0.876277	0.82542	0.85815	0.799743	0.810699	0.842103	0.787589	0.850994	0.752831	0.840244	0.874707	0.811684	0.768288	0.816906	0.608331	0.880469	0.796379	0.755336	0.843244	0.823121	0.850502	0.891966	0.789254	0.815193	0.858189	0.796227	0.797137	0.778885	0.801859	0.842647	0.876447	0.909616	0.857651	0.849465	0.860063	0.857443	0.814595	0.805508	0.876637	0.853695	0.870349
cg11146034	0.865477	0.83568	0.859643	0.871648	0.849958	0.849151	0.814212	0.859301	0.865041	0.837346	0.904163	0.861403	0.749169	0.833564	0.902149	0.86051	0.742518	0.818705	0.897335	0.815612	0.82839	0.822585	0.866518	0.84853	0.822715	0.909715	0.781941	0.860139	0.874206	0.912943	0.73006	0.863646	0.788771	0.816723	0.832274	0.786702	0.809592	0.834769	0.843873	0.842562	0.869147	0.869844	0.82214	0.881092	0.867911	0.813364	0.838888	0.853736	0.891985
cg07484739	0.876878	0.894484	0.905315	0.883978	0.840959	0.906547	0.901083	0.880122	0.90533	0.912339	0.916121	0.891978	0.895237	0.873381	0.948605	0.892845	0.887876	0.884349	0.913329	0.883589	0.895471	0.925315	0.898236	0.896407	0.894507	0.942178	0.878375	0.889858	0.899787	0.881589	0.914762	0.911372	0.908269	0.907822	0.895495	0.899707	0.915992	0.890738	0.913084	0.911395	0.932563	0.883346	0.894026	0.911233	0.901653	0.874321	0.88019	0.891374	0.886351
cg23190089	0.81186	0.840738	0.80531	0.804588	0.796704	0.822166	0.865136	0.796858	0.811003	0.857294	0.894447	0.806834	0.79089	0.815089	0.860054	0.79322	0.797812	0.832916	0.804504	0.790364	0.817439	0.869205	0.840392	0.860713	0.805356	0.954788	0.827732	0.81537	0.850828	0.862613	0.881046	0.851897	0.848344	0.784595	0.837001	0.837329	0.842399	0.875396	0.873785	0.860954	0.895415	0.833379	0.768248	0.8695	0.822136	0.789447	0.733746	0.800556	0.766616
cg12157387	0.890445	0.855662	0.892592	0.834073	0.86494	0.866361	0.900159	0.899397	0.876758	0.875769	0.905472	0.895316	0.882917	0.892671	0.863226	0.888165	0.854865	0.855657	0.910127	0.895213	0.868339	0.900762	0.779116	0.872725	0.874902	0.641645	0.841821	0.889868	0.898892	0.876334	0.868452	0.83025	0.896769	0.841421	0.874033	0.850535	0.875597	0.872473	0.875213	0.904967	0.910044	0.841545	0.868023	0.871116	0.883161	0.846266	0.882162	0.852424	0.892396
cg00316800	0.893907	0.885949	0.889489	0.907917	0.877033	0.901477	0.930381	0.845113	0.880582	0.91067	0.905787	0.858803	0.885958	0.895729	0.874052	0.89808	0.864594	0.887679	0.903466	0.901449	0.882723	0.867347	0.811916	0.882082	0.89468	0.796944	0.891648	0.836452	0.917829	0.866485	0.903244	0.886699	0.920388	0.814029	0.92063	0.896876	0.913066	0.925106	0.92244	0.925369	0.927657	0.889664	0.890319	0.848201	0.901265	0.865878	0.878867	0.864519	0.846711
cg24969303	0.838821	0.867806	0.891904	0.860313	0.845718	0.882946	0.864446	0.802789	0.867263	0.880552	0.88529	0.891701	0.897456	0.873368	0.91409	0.866969	0.862481	0.890111	0.868342	0.886054	0.832899	0.893885	0.854731	0.908751	0.879154	0.678907	0.885877	0.86494	0.901617	0.897326	0.906915	0.893619	0.90502	0.861674	0.900461	0.8929	0.89276	0.906694	0.900308	0.899547	0.932188	0.877203	0.86046	0.893105	0.901505	0.888395	0.925229	0.85695	0.791631
cg08900316	0.821833	0.867852	0.772843	0.88366	0.892979	0.827526	0.899501	0.803199	0.816516	0.861544	0.894454	0.876065	0.909718	0.84486	0.885983	0.853939	0.880602	0.87129	0.844103	0.817877	0.86662	0.923556	0.901185	0.899069	0.87982	0.900028	0.851046	0.878763	0.921602	0.891547	0.889657	0.898854	0.935799	0.88789	0.907901	0.925567	0.907102	0.905136	0.86619	0.915035	0.939098	0.884545	0.805946	0.911516	0.860316	0.873269	0.839982	0.824895	0.624728
cg10902850	0.899608	0.813186	0.895836	0.739036	0.772971	0.830132	0.774463	0.855986	0.839253	0.844978	0.892971	0.850635	0.821073	0.817883	0.807241	0.838221	0.708834	0.812773	0.918777	0.791956	0.794389	0.816271	0.629093	0.806425	0.799117	0.772863	0.802847	0.786063	0.779948	0.809006	0.845518	0.840205	0.767542	0.788114	0.802039	0.818742	0.779698	0.774205	0.769866	0.757568	0.859565	0.806826	0.821217	0.825158	0.799228	0.750836	0.761096	0.868515	0.923153
cg17611046	0.809166	0.846052	0.796136	0.8987	0.874206	0.813682	0.83106	0.746576	0.814139	0.770959	0.875871	0.876956	0.789224	0.803873	0.90689	0.840808	0.797692	0.903018	0.854886	0.771674	0.845431	0.880506	0.836187	0.901371	0.859029	0.847499	0.911721	0.879338	0.92146	0.910945	0.908365	0.822475	0.869664	0.831138	0.878355	0.855084	0.825698	0.845716	0.846618	0.861028	0.874306	0.915196	0.789754	0.9091	0.898926	0.881447	0.815667	0.755788	0.763219
cg06516476	0.844502	0.823865	0.846368	0.777237	0.838885	0.804144	0.809201	0.726689	0.819133	0.756308	0.86975	0.811233	0.694701	0.80726	0.872972	0.781805	0.788319	0.814958	0.840551	0.757611	0.798007	0.813913	0.789333	0.841635	0.82237	0.863124	0.811428	0.821543	0.835074	0.804864	0.753242	0.846825	0.808819	0.695248	0.800059	0.79211	0.830917	0.822375	0.867511	0.791774	0.867697	0.831356	0.769357	0.860086	0.764704	0.784945	0.797752	0.835367	0.782687
cg25072336	0.891873	0.852659	0.85678	0.868773	0.827436	0.841728	0.893601	0.827856	0.872833	0.862886	0.89026	0.831077	0.823556	0.823126	0.885374	0.831462	0.80914	0.823257	0.856735	0.848414	0.808452	0.829658	0.837366	0.855493	0.821354	0.932995	0.843164	0.848848	0.84785	0.854368	0.834915	0.823708	0.862821	0.772849	0.84772	0.833632	0.865626	0.879127	0.86483	0.874358	0.892441	0.82294	0.816847	0.851548	0.83469	0.8127	0.831224	0.83986	0.876811
cg12510999	0.797552	0.860632	0.872678	0.836931	0.806661	0.83091	0.693676	0.731153	0.821755	0.777818	0.728077	0.834207	0.760006	0.716478	0.879676	0.863057	0.740524	0.830786	0.807355	0.766761	0.787747	0.730376	0.558558	0.885688	0.855325	0.742441	0.882288	0.80682	0.837407	0.826084	0.865969	0.839987	0.794345	0.768228	0.806116	0.853545	0.702417	0.74952	0.84269	0.721657	0.776196	0.896829	0.890895	0.835214	0.839263	0.833602	0.732612	0.789468	0.870754
cg23019886	0.812061	0.822546	0.843939	0.628902	0.801765	0.819762	0.814242	0.799796	0.776229	0.800872	0.890943	0.64416	0.684059	0.833055	0.897463	0.859314	0.7576	0.643769	0.860395	0.82638	0.66661	0.841127	0.73983	0.799661	0.780334	0.909921	0.798412	0.813277	0.864429	0.822646	0.817562	0.862521	0.763351	0.624718	0.684043	0.728342	0.76373	0.817171	0.868562	0.818823	0.857244	0.829387	0.830253	0.863041	0.866387	0.715402	0.835745	0.786276	0.847886
cg19362478	0.792684	0.797847	0.874523	0.82538	0.790903	0.794379	0.798052	0.778612	0.842468	0.773594	0.745848	0.805239	0.781825	0.779629	0.895157	0.835592	0.66141	0.797908	0.850897	0.85424	0.770165	0.777077	0.5884	0.8614	0.744281	0.883839	0.80393	0.803462	0.793876	0.83885	0.869055	0.810626	0.795639	0.758545	0.793268	0.77207	0.827862	0.76856	0.831229	0.774558	0.828252	0.886031	0.818683	0.859466	0.874719	0.843107	0.788636	0.789712	0.883092
cg25296938	0.853311	0.873156	0.860361	0.846545	0.821378	0.852905	0.882469	0.833695	0.850716	0.874277	0.88502	0.860158	0.860404	0.818551	0.888932	0.846825	0.8467	0.864344	0.858698	0.860858	0.853471	0.884664	0.879858	0.891025	0.873545	0.771064	0.858995	0.848394	0.873666	0.866303	0.87693	0.863731	0.880945	0.823272	0.902741	0.895176	0.904058	0.886931	0.869355	0.881683	0.91451	0.836046	0.834259	0.893586	0.857342	0.839697	0.869587	0.829253	0.797757
cg03140412	0.837253	0.845609	0.841949	0.794349	0.794122	0.786059	0.850669	0.847857	0.844828	0.857455	0.878111	0.849225	0.816733	0.799974	0.872273	0.833058	0.817578	0.881702	0.819021	0.816963	0.827544	0.852548	0.825232	0.846295	0.832589	0.706999	0.817284	0.835519	0.849249	0.846241	0.84061	0.856351	0.863832	0.78338	0.856623	0.887879	0.895097	0.900504	0.879627	0.851044	0.852353	0.826272	0.808344	0.844781	0.770083	0.798395	0.856189	0.82126	0.851079
cg22400059	0.863359	0.879151	0.849259	0.8858	0.884766	0.872102	0.883066	0.821119	0.863475	0.836472	0.871598	0.883708	0.835081	0.859868	0.808866	0.892304	0.86501	0.85326	0.833291	0.862527	0.868729	0.830577	0.738684	0.86934	0.856188	0.736168	0.877892	0.84662	0.901333	0.899374	0.905771	0.862555	0.908887	0.863273	0.89834	0.900824	0.918309	0.896449	0.867252	0.847265	0.921998	0.893076	0.823664	0.879383	0.81142	0.843475	0.80422	0.827543	0.810678
cg10316899	0.649992	0.799107	0.706092	0.671026	0.840827	0.763954	0.807948	0.597601	0.572287	0.7846	0.819077	0.796825	0.778628	0.815774	0.88425	0.807461	0.717639	0.631716	0.770891	0.784661	0.60251	0.862102	0.731913	0.800328	0.795821	0.88672	0.63827	0.858166	0.875863	0.890808	0.858867	0.886996	0.783982	0.705676	0.603604	0.595774	0.77518	0.822776	0.853738	0.821845	0.883561	0.883097	0.808712	0.879853	0.862633	0.731203	0.776652	0.667835	0.508229
cg24781699	0.854265	0.84538	0.905439	0.809273	0.824065	0.834972	0.830506	0.833694	0.852097	0.855563	0.902571	0.868883	0.894276	0.778408	0.85728	0.843561	0.846901	0.827668	0.851872	0.871	0.778947	0.866517	0.867687	0.855979	0.854183	0.729779	0.833076	0.900983	0.789894	0.842432	0.83449	0.857402	0.878352	0.825954	0.845172	0.765218	0.845784	0.879256	0.846665	0.887629	0.9199	0.809936	0.851429	0.905745	0.752303	0.735312	0.854431	0.825616	0.785876
cg04867749	0.912483	0.906676	0.915392	0.877906	0.865685	0.899226	0.925529	0.907046	0.920089	0.918435	0.940006	0.901814	0.915525	0.886216	0.933475	0.926291	0.876201	0.904976	0.921852	0.895479	0.884317	0.917741	0.90118	0.885716	0.880159	0.804713	0.866651	0.904935	0.910576	0.933119	0.904533	0.862875	0.910447	0.861667	0.919359	0.900109	0.919404	0.905355	0.916888	0.894297	0.934949	0.892228	0.902712	0.896039	0.890641	0.889822	0.882121	0.910302	0.914699
cg26664528	0.865983	0.881623	0.894741	0.815847	0.896215	0.879034	0.862789	0.861453	0.859982	0.88077	0.904621	0.817168	0.897355	0.875025	0.787281	0.874826	0.81904	0.82569	0.896084	0.871447	0.859578	0.802588	0.752396	0.840383	0.873595	0.733225	0.820609	0.823499	0.914227	0.877832	0.851415	0.831362	0.813124	0.797678	0.878015	0.828074	0.866497	0.877024	0.902834	0.887408	0.891959	0.818741	0.883586	0.807645	0.862883	0.729925	0.79843	0.869642	0.864972
cg10231182	0.845673	0.864971	0.8729	0.881336	0.900945	0.900328	0.850859	0.740462	0.826204	0.851988	0.841765	0.872792	0.776187	0.841469	0.931295	0.90157	0.821282	0.916133	0.874692	0.871852	0.864892	0.890303	0.715335	0.906495	0.90082	0.85697	0.905898	0.890946	0.902118	0.899106	0.903197	0.898041	0.894271	0.870598	0.828585	0.889406	0.790364	0.809305	0.899984	0.887645	0.899493	0.912243	0.89036	0.898318	0.903711	0.859719	0.710194	0.748662	0.785718
cg18894552	0.782112	0.843931	0.816906	0.790156	0.810172	0.80462	0.865214	0.782347	0.841687	0.839612	0.863479	0.826006	0.854311	0.806679	0.801097	0.827854	0.777891	0.75385	0.847959	0.823506	0.812115	0.855952	0.65701	0.821323	0.825234	0.684249	0.836615	0.820935	0.84928	0.825868	0.827205	0.822703	0.786301	0.784865	0.833415	0.8197	0.868164	0.808076	0.817718	0.852431	0.867963	0.766152	0.792738	0.820431	0.770222	0.703614	0.806425	0.800059	0.791106
cg20300541	0.821335	0.85343	0.84018	0.813263	0.811419	0.816454	0.840873	0.80583	0.788297	0.846241	0.863846	0.828649	0.852713	0.846959	0.882168	0.788465	0.739382	0.791223	0.857055	0.822702	0.780512	0.854884	0.832458	0.826404	0.821845	0.872223	0.830348	0.859192	0.853145	0.829496	0.838288	0.827181	0.799807	0.845834	0.804072	0.793259	0.825148	0.833525	0.81621	0.789167	0.820373	0.766454	0.816013	0.801044	0.808897	0.746994	0.87414	0.792168	0.778536
cg08032476	0.831417	0.871232	0.815232	0.809175	0.773612	0.798128	0.843815	0.685591	0.856884	0.832629	0.855854	0.810059	0.799248	0.809739	0.83987	0.813324	0.817192	0.805384	0.776506	0.779599	0.804771	0.75196	0.787658	0.83437	0.804892	0.81931	0.825674	0.8403	0.844835	0.815533	0.81431	0.829473	0.847876	0.739579	0.844475	0.834787	0.802374	0.866687	0.84048	0.795037	0.880735	0.805101	0.777611	0.831851	0.773246	0.813513	0.782117	0.775397	0.735143
cg17023034	0.858002	0.880375	0.878077	0.869397	0.843794	0.866231	0.879178	0.866693	0.869951	0.912393	0.904866	0.875577	0.883097	0.86064	0.926639	0.849576	0.853269	0.860835	0.895714	0.896495	0.867467	0.882852	0.861462	0.884597	0.858099	0.904637	0.857395	0.864103	0.871457	0.885737	0.834109	0.865093	0.879643	0.836738	0.910381	0.887946	0.906939	0.91213	0.897186	0.864951	0.911167	0.831271	0.822897	0.886095	0.860586	0.844924	0.85133	0.864393	0.899622
cg16163382	0.886141	0.908371	0.907592	0.839401	0.864612	0.908742	0.892946	0.884929	0.903832	0.896121	0.927468	0.869996	0.878414	0.86971	0.922902	0.884404	0.87297	0.862729	0.914051	0.897107	0.898964	0.891799	0.929389	0.900606	0.899937	0.830779	0.877969	0.882112	0.885892	0.908651	0.921758	0.90539	0.860455	0.857854	0.916428	0.908503	0.906228	0.907741	0.918449	0.893881	0.912489	0.885557	0.882955	0.864354	0.882383	0.880141	0.907706	0.852795	0.924596
cg14088282	0.777295	0.832715	0.853395	0.843402	0.876187	0.751057	0.815178	0.666231	0.80296	NA	0.844217	0.864206	0.768713	0.820397	0.80917	0.861966	0.812457	0.887694	0.868949	0.825686	0.857396	0.768492	0.662136	0.885025	0.85313	0.657602	0.901991	0.849711	0.922144	0.846918	0.863731	0.798697	0.894762	0.732801	0.894755	0.876892	0.857167	0.85644	0.886964	0.803311	0.868385	0.86959	0.734776	0.886901	0.834976	0.817439	0.752223	0.766493	0.748723
cg10728351	0.886635	0.896195	0.912362	0.857704	0.81308	0.878901	0.89925	0.865913	0.893169	0.903126	0.899426	0.869867	0.853659	0.852963	0.855698	0.9087	0.857385	0.856828	0.898543	0.835814	0.881039	0.877505	0.82547	0.880343	0.87647	0.844152	0.848882	0.871845	0.917575	0.83739	0.857789	0.829615	0.858506	0.868455	0.897093	0.886494	0.886242	0.893272	0.922392	0.871781	0.892915	0.867184	0.845393	0.858502	0.864304	0.852187	0.826327	0.882231	0.887435
cg26389380	0.827112	0.787555	0.887638	0.764076	0.76903	0.81726	0.871427	0.875067	0.845429	0.868771	0.878191	0.796361	0.82415	0.824613	0.789421	0.813552	0.770395	0.750844	0.882761	0.818168	0.748647	0.80801	0.71904	0.807584	0.768269	0.726199	0.759215	0.815448	0.810054	0.827734	0.846514	0.797516	0.778101	0.755798	0.857348	0.823346	0.868194	0.846079	0.821816	0.84397	0.850978	0.808145	0.838127	0.804534	0.822422	0.774404	0.803724	0.863522	0.90023
cg06000878	0.781495	0.830396	0.829503	0.777585	0.794691	0.753942	0.766251	0.758439	0.830047	0.775343	0.851387	0.806334	0.712023	0.816938	0.885187	0.811275	0.769173	0.755306	0.860229	0.784085	0.848201	0.748035	0.715988	0.812763	0.77911	0.925988	0.749273	0.867363	0.858406	0.865558	0.692467	0.866688	0.804977	0.752686	0.732064	0.744972	0.714437	0.813137	0.851696	0.802657	0.804235	0.7814	0.80039	0.845559	0.765416	0.769449	0.828867	0.821621	0.841527
cg01997884	0.805129	0.813238	0.834475	0.797792	0.823175	0.786339	0.827438	0.784392	0.813591	0.841215	0.902728	0.845227	0.850003	0.789	0.86311	0.792357	0.787715	0.726261	0.835746	0.807577	0.852761	0.814582	0.794921	0.864984	0.826475	0.786867	0.789855	0.846227	0.854963	0.809604	0.837242	0.802297	0.826903	0.814639	0.815862	0.801507	0.851588	0.874114	0.815572	0.837267	0.897901	0.732532	0.794826	0.764351	0.788687	0.725036	0.82837	0.787479	0.756537
cg17817532	0.859902	0.879303	0.905134	0.851624	0.801467	0.858954	0.904638	0.909494	0.885426	0.887022	0.916179	0.838092	0.882086	0.87858	0.838115	0.874949	0.857356	0.855862	0.873617	0.875733	0.881617	0.811216	0.846176	0.915452	0.848207	0.82523	0.855386	0.829872	0.894543	0.860859	0.869564	0.795094	0.864164	0.832203	0.867541	0.859885	0.912567	0.900144	0.862381	0.83681	0.914242	0.832183	0.893781	0.844481	0.84448	0.796613	0.86778	0.825252	0.920666
cg10255237	0.789633	0.824604	0.838776	0.766242	0.7938	0.847071	0.837947	0.803163	0.77874	0.839838	0.892129	0.790077	0.71575	0.786366	0.864344	0.797217	0.733225	0.751272	0.879829	0.804122	0.733434	0.801484	0.769963	0.821069	0.756964	0.896288	0.755839	0.813229	0.764052	0.822135	0.823141	0.874572	0.784979	0.770529	0.736521	0.750336	0.789752	0.796787	0.800806	0.80072	0.822377	0.794858	0.791248	0.831164	0.854721	0.751881	0.705498	0.810197	0.840212
cg09723635	0.606782	0.798448	0.721855	0.749383	0.882957	0.785776	0.799188	0.572553	0.683504	0.773786	0.811264	0.769125	0.819633	0.835379	0.870072	0.799714	0.785409	0.711358	0.732255	0.763101	0.678229	0.872676	0.776489	0.784919	0.796538	0.844333	0.724421	0.87667	0.890555	0.899859	0.896172	0.880965	0.763785	0.671353	0.777846	0.61846	0.798272	0.833143	0.86366	0.812796	0.891491	0.907797	0.728076	0.892833	0.861415	0.70139	0.817515	0.626534	0.461418
cg20236089	0.902641	0.924858	0.928066	0.914538	0.908463	0.916663	0.92784	0.880876	0.921365	0.928262	0.908703	0.91996	0.918807	0.925836	0.900456	0.921117	0.928764	0.925243	0.908805	0.906996	0.934728	0.952375	0.898836	0.925352	0.922244	0.907383	0.912566	0.912345	0.93822	0.927773	0.929702	0.913565	0.932727	0.898324	0.93535	0.944215	0.947012	0.94129	0.931656	0.904954	0.952439	0.931914	0.914837	0.917076	0.900857	0.906088	0.923703	0.904046	0.91332
cg02394249	0.822544	0.815671	0.863524	0.774131	0.750754	0.75192	0.827357	0.816035	0.813664	0.82727	0.883142	0.793405	0.710232	0.800446	0.829226	0.766224	0.754315	0.762562	0.86964	0.819031	0.828456	0.777495	0.692377	0.828464	0.76249	0.860716	0.752474	0.820637	0.817635	0.824719	0.799614	0.752932	0.756089	0.716146	0.760988	0.794166	0.812077	0.817005	0.814774	0.790184	0.825456	0.779227	0.795289	0.804927	0.815783	0.722644	0.796624	0.819637	0.828111
cg10180092	0.746132	0.82099	0.852172	0.812952	0.797866	0.801679	0.791122	0.613729	0.76499	0.772214	0.7422	0.880497	0.725768	0.790478	0.911217	0.825449	0.757674	0.808402	0.826598	0.759981	0.79383	0.84562	0.595723	0.853559	0.864612	0.90564	0.864651	0.860158	0.843865	0.895459	0.898096	0.88404	0.802589	0.76148	0.741794	0.848996	0.659272	0.732839	0.873911	0.755895	0.822721	0.863135	0.810199	0.878925	0.839068	0.848409	0.755021	0.762944	0.686188
cg09524613	0.908725	0.90842	0.922992	0.920457	0.92217	0.915914	0.909774	0.907539	0.90947	0.927488	0.905912	0.904396	0.900347	0.916314	0.877167	0.935825	0.885852	0.916688	0.920268	0.924893	0.916332	0.893416	0.865914	0.911152	0.898896	0.842315	0.914377	0.916223	0.93644	0.896195	0.907684	0.892384	0.939893	0.897829	0.953213	0.928397	0.91937	0.921197	0.950962	0.927996	0.94036	0.923023	0.917524	0.909735	0.893189	0.891988	0.90925	0.903164	0.939941
cg03206044	0.8076	0.860121	0.825236	0.862191	0.844483	0.839041	0.862446	0.754607	0.818268	0.856403	0.885786	0.859293	0.865442	0.838281	0.929354	0.84044	0.83153	0.836542	0.818017	0.805154	0.844871	0.893572	0.936248	0.861674	0.861763	0.860261	0.855959	0.880053	0.902521	0.893681	0.900733	0.884719	0.901019	0.826869	0.887637	0.858264	0.875994	0.873563	0.889083	0.87792	0.918419	0.850471	0.810997	0.886238	0.87685	0.836372	0.869209	0.802241	0.786557
cg02104392	0.859869	0.856638	0.874152	0.788881	0.804017	0.834935	0.889873	0.86396	0.845628	0.866007	0.896569	0.84475	0.882603	0.837354	0.844859	0.801474	0.804909	0.826816	0.91737	0.825561	0.828842	0.816479	0.82596	0.842598	0.815885	0.859199	0.793126	0.808918	0.856103	0.772004	0.83384	0.761755	0.836503	0.832095	0.818456	0.79331	0.84232	0.855015	0.854012	0.85891	0.875267	0.786761	0.797089	0.82277	0.804531	0.745456	0.848156	0.81955	0.815997
cg23068558	0.86407	0.831827	0.878563	0.873623	0.835129	0.792604	0.858633	0.76739	0.837602	0.79943	0.856615	0.840683	0.796678	0.859649	0.791297	0.871306	0.785758	0.87443	0.862393	0.846999	0.875331	0.856115	0.678814	0.87141	0.896861	0.729943	0.845616	0.877292	0.905588	0.895838	0.864927	0.857512	0.870894	0.86411	0.818555	0.826531	0.855391	0.845439	0.886751	0.825146	0.85717	0.858947	0.828615	0.834808	0.841897	0.819169	0.80999	0.870448	0.815646
cg03827720	0.860652	0.887753	0.890359	0.848442	0.895444	0.86009	0.825179	0.888652	0.871777	0.858179	0.91997	0.89655	0.863992	0.885885	0.912753	0.90625	0.814593	0.884387	0.914035	0.874003	0.890053	0.905964	0.875081	0.911852	0.837094	0.945404	0.892959	0.894409	0.894154	0.906716	0.880547	0.904007	0.861212	0.869273	0.882009	0.883247	0.873577	0.874245	0.873572	0.854519	0.85088	0.896292	0.878585	0.872336	0.882815	0.873544	0.86444	0.866548	0.894103
cg25724842	0.867652	0.818096	0.907863	0.785823	0.841729	0.852326	0.890452	0.904136	0.859921	0.883885	0.897032	0.786805	0.773375	0.854659	0.800891	0.817283	0.836316	0.765759	0.911493	0.841242	0.820044	0.807567	0.760793	0.824648	0.754904	0.780527	0.803339	0.825177	0.839602	0.816914	0.822552	0.753612	0.770717	0.794661	0.824469	0.845556	0.855017	0.849487	0.836683	0.871336	0.867457	0.708299	0.855779	0.822253	0.800127	0.714081	0.813545	0.850149	0.942986
cg21911930	0.8778	0.899788	0.92042	0.919597	0.939095	0.90599	0.909919	0.874159	0.877528	0.8817	0.9197	0.915852	0.899827	0.907498	0.933822	0.942644	0.895163	0.934817	0.91694	0.897539	0.884358	0.942794	0.893226	0.942868	0.904897	0.871838	0.941492	0.925525	0.936012	0.940957	0.883911	0.915795	0.932516	0.919833	0.93751	0.927042	0.931321	0.923554	0.924222	0.878015	0.944971	0.931971	0.917848	0.934215	0.908438	0.904067	0.89625	0.87505	0.903842
cg25181170	0.824133	0.873151	0.688208	0.882223	0.892523	0.818602	0.884367	0.73998	0.848403	0.84804	0.836148	0.909845	0.870901	0.892624	0.860264	0.885651	0.858679	0.917994	0.814712	0.865483	0.89328	0.848559	0.811278	0.867294	0.901226	0.817739	0.917409	0.896897	0.911055	0.855909	0.836395	0.879437	0.895603	0.848561	0.882349	0.899102	0.846494	0.89199	0.893638	0.87271	0.923385	0.899242	0.839591	0.887618	0.82899	0.879128	0.871926	0.808558	0.640416
cg04987071	0.843709	0.853934	0.852406	0.865395	0.888363	0.828181	0.907394	0.782456	0.77619	0.855382	0.870903	0.884942	0.866043	0.813954	0.865677	0.893736	0.851921	0.887329	0.862117	0.849292	0.827253	0.904487	0.83922	0.879353	0.840482	0.889037	0.889868	0.871204	0.879755	0.867345	0.863238	0.861262	0.883572	0.865658	0.918577	0.894227	0.898287	0.902149	0.914633	0.859088	0.916833	0.888142	0.833971	0.880197	0.840341	0.842612	0.663522	0.82864	0.856567
cg08539872	0.7412	0.75703	0.65625	0.798025	0.750787	0.740095	0.875212	0.667264	0.725878	0.759536	0.837822	0.842821	0.829047	0.758629	0.798815	0.800477	0.795352	0.80315	0.790095	0.807692	0.802291	0.855842	0.816667	0.79272	0.838094	0.702881	0.796488	0.807692	0.882579	0.823208	0.865258	0.827444	0.861648	0.823566	0.899437	0.85329	0.883403	0.904412	0.873706	0.864202	0.8896	0.745332	0.761269	0.856702	0.75684	0.71926	0.765893	0.76246	0.75146
cg17128799	0.887731	0.896409	0.906923	0.906257	0.884267	0.90689	0.926408	0.882633	0.896096	0.912128	0.948079	0.88426	0.908301	0.873758	0.934904	0.896593	0.868029	0.887562	0.916189	0.898434	0.897368	0.910557	0.900769	0.91532	0.890565	0.975472	0.898582	0.90916	0.919845	0.91894	0.907088	0.91393	0.925607	0.866533	0.918774	0.903765	0.934043	0.93334	0.911961	0.929701	0.917991	0.873787	0.90629	0.909085	0.883839	0.886944	0.892451	0.9033	0.936474
cg07847030	0.688211	0.883564	0.626676	0.915341	0.883139	0.82142	0.892454	0.678621	0.734678	0.816677	0.868896	0.902882	0.85221	0.831878	0.914748	0.855086	0.875768	0.91717	0.657048	0.700811	0.884139	0.888469	0.926943	0.885412	0.882991	0.885722	0.919136	0.917588	0.90994	0.895513	0.914033	0.929595	0.935318	0.866312	0.937139	0.939373	0.879137	0.889616	0.900707	0.854651	0.96531	0.906475	0.773049	0.908115	0.83958	0.837235	0.744166	0.677605	0.436566
cg13392029	0.829923	0.859273	0.867408	0.85127	0.857611	0.833601	0.868092	0.833849	0.856419	0.890948	0.869625	0.838078	0.858373	0.848354	0.908837	0.848408	0.850653	0.84911	0.858122	0.837445	0.851341	0.875974	0.9006	0.884123	0.847733	0.950434	0.865073	0.884363	0.862064	0.87713	0.880342	0.894933	0.897844	0.853342	0.8742	0.899697	0.875618	0.896559	0.891819	0.892676	0.912368	0.865214	0.871718	0.879553	0.853068	0.842817	0.878153	0.812193	0.861898
cg23261919	0.734946	0.823369	0.754411	0.795508	0.751921	0.778205	0.815227	0.705756	0.802588	0.795273	0.823322	0.838517	0.72767	0.736037	0.803246	0.786036	0.780029	0.754873	0.76809	0.732209	0.747766	0.722821	0.819516	0.809161	0.80364	0.647113	0.804895	0.806186	0.792571	0.844865	0.824006	0.82888	0.803104	0.751717	0.83248	0.747604	0.820864	0.854817	0.852977	0.786308	0.845422	0.781933	0.699275	0.84749	0.778738	0.767189	0.641241	0.740337	0.728933
cg08549335	0.650231	0.850853	0.637063	0.848018	0.864297	0.80693	0.830946	0.65724	0.736009	0.784983	0.81204	0.819133	0.80774	0.731311	0.778965	0.830242	0.786313	0.903263	0.660329	0.756659	0.868926	0.88583	0.757702	0.831353	0.841519	0.572639	0.865302	0.85608	0.885225	0.848379	0.886202	0.795299	0.878672	0.812243	0.877551	0.858723	0.829497	0.846139	0.82322	0.801292	0.877236	0.849336	0.742432	0.866466	0.793776	0.789138	0.766238	0.62866	0.372513
cg05582310	0.801066	0.853658	0.782338	0.849027	0.867074	0.826795	0.848981	0.802119	0.88793	0.825899	0.84293	0.853017	0.854627	0.859093	0.864283	0.885783	0.819861	0.842556	0.864639	0.819429	0.853611	0.77254	0.792012	0.855029	0.855484	0.577044	0.880453	0.862708	0.863857	0.816775	0.829961	0.843246	0.882769	0.86716	0.848388	0.893853	0.850274	0.868477	0.875666	0.85135	0.913439	0.824924	0.813875	0.861358	0.818615	0.843096	0.833238	0.770441	0.759672
cg15358855	0.856513	0.877359	0.901563	0.863244	0.900075	0.890735	0.924105	0.850085	0.889497	0.863648	0.904109	0.856281	0.776352	0.872607	0.823034	0.909466	0.830291	0.90365	0.845791	0.878289	0.901815	0.826807	0.830249	0.905467	0.89154	0.89188	0.875849	0.900503	0.893301	0.859628	0.918685	0.894017	0.909121	0.878409	0.892305	0.929339	0.910708	0.913677	0.924747	0.88714	0.896162	0.920547	0.907554	0.859034	0.818307	0.861491	0.847842	0.81803	0.899338
cg24965479	0.798781	0.80473	0.868179	0.799864	0.813172	0.78312	0.82832	0.632567	0.758075	0.80275	0.847706	0.75713	0.709481	0.765786	0.839458	0.824374	0.772704	0.791095	0.77166	0.792505	0.754135	0.814975	0.769738	0.804636	0.811308	0.812957	0.766709	0.801476	0.813162	0.874468	0.772977	0.803359	0.781962	0.661033	0.705765	0.764107	0.67438	0.714066	0.804243	0.811521	0.809098	0.805671	0.695468	0.847776	0.829901	0.704745	0.605853	0.757091	0.81215
cg14537332	0.756459	0.811933	0.735994	0.802016	0.834875	0.821406	0.815572	0.750562	0.795153	0.825941	0.825005	0.828311	0.825033	0.745135	0.838031	0.784302	0.836501	0.780928	0.773863	0.763358	0.849495	0.823229	0.811776	0.809237	0.821881	0.798021	0.843702	0.824515	0.839654	0.79183	0.840057	0.848844	0.894403	0.815099	0.834427	0.886354	0.857241	0.83395	0.850908	0.858527	0.907721	0.817966	0.770036	0.854278	0.777624	0.841879	0.798355	0.719005	0.561156
cg13002506	0.77187	0.836416	0.793174	0.788986	0.837017	0.790381	0.812024	0.810521	0.776345	0.802612	0.808154	0.802436	0.805103	0.78845	0.8542	0.823463	0.745264	0.833323	0.831286	0.813451	0.795142	0.814351	0.785707	0.815072	0.755682	0.872812	0.806765	0.786033	0.846855	0.855283	0.771521	0.801801	0.806718	0.793241	0.810796	0.777686	0.80787	0.822615	0.80288	0.839438	0.845827	0.777273	0.759596	0.805207	0.786022	0.736651	0.827136	0.736017	0.740778
cg00715197	0.684644	0.82744	0.641587	0.898488	0.910094	0.777945	0.854507	0.551244	0.660757	0.707317	0.813375	0.900548	0.784837	0.805231	0.911063	0.837078	0.819908	0.887873	0.736556	0.802207	0.872756	0.887445	0.817279	0.893004	0.901271	0.837081	0.921263	0.914392	0.914247	0.890835	0.917185	0.914909	0.910793	0.89711	0.874304	0.901155	0.810821	0.84891	0.85628	0.818984	0.928844	0.928188	0.728499	0.915312	0.852357	0.880066	0.838015	0.687135	0.425485
cg19640166	0.870932	0.853192	0.87839	0.867789	0.830736	0.859603	0.893161	0.859674	0.879875	0.89188	0.926859	0.883975	0.893024	0.831672	0.908236	0.852064	0.869561	0.863706	0.883443	0.874178	0.859844	0.895312	0.917921	0.897229	0.864652	0.909467	0.860272	0.870746	0.887312	0.890639	0.880292	0.891091	0.919239	0.845456	0.910256	0.92716	0.922462	0.92416	0.930428	0.889702	0.933784	0.852847	0.826446	0.902852	0.864718	0.85166	0.870653	0.8565	0.901808
cg23290313	0.791105	0.84227	0.858504	0.885611	0.86842	0.843293	0.79126	0.65197	0.763647	0.801977	0.840506	0.827937	0.620653	0.834947	0.857884	0.80714	0.742768	0.886359	0.788728	0.826442	0.822485	0.76869	0.713342	0.894038	0.858105	0.752889	0.862155	0.830766	0.888466	0.843277	0.885993	0.848194	0.827635	0.801162	0.820654	0.827956	0.7224	0.828251	0.881916	0.876158	0.887377	0.898377	0.827437	0.881655	0.847135	0.856295	0.607513	0.788322	0.787762
cg09248694	0.813391	0.866189	0.821591	0.834552	0.833971	0.824105	0.861502	0.808311	0.817997	0.539361	0.842795	0.793357	0.851386	0.827443	0.752993	0.835236	0.740999	0.838709	0.834402	0.747389	0.848095	0.725171	0.753272	0.854519	0.765962	0.581987	0.764246	0.79963	0.783923	0.838086	0.83053	0.753524	0.842388	0.843356	0.830701	0.827615	0.866069	0.812671	0.859912	0.839371	0.864381	0.810262	0.822586	0.745358	0.861624	0.792751	0.778872	0.787966	0.844151
cg02123091	0.878711	0.801087	0.867723	0.739454	0.786877	0.801632	0.827839	0.886508	0.854452	0.868699	0.894553	0.806307	0.858448	0.841853	0.815252	0.810926	0.752893	0.778043	0.895325	0.816187	0.800632	0.817883	0.843536	0.805108	0.752105	0.84978	0.726934	0.794346	0.812004	0.813497	0.810399	0.760758	0.754088	0.810422	0.805441	0.779511	0.842869	0.838715	0.790347	0.852408	0.844324	0.72654	0.840529	0.751493	0.848667	0.672202	0.798059	0.853142	0.906404
cg17787502	0.872591	0.834255	0.862656	0.800199	0.869295	0.875189	0.872356	0.864422	0.874559	0.862782	0.897569	0.809147	0.845861	0.872365	0.895105	0.81124	0.770674	0.758901	0.914333	0.836809	0.840514	0.883596	0.872187	0.859125	0.83626	0.83827	0.763093	0.859295	0.884224	0.852588	0.880071	0.838295	0.804311	0.823586	0.804302	0.763415	0.826945	0.843417	0.833797	0.871736	0.852545	0.779266	0.875277	0.81291	0.863782	0.765365	0.8368	0.853859	0.851125
cg12743970	0.764005	0.876001	0.836099	0.825289	0.871189	0.841678	0.828079	0.865267	0.880304	0.852481	0.840818	0.858882	0.834373	0.858377	0.824785	0.853996	0.823472	0.85695	0.845789	0.833901	0.858401	0.866531	0.860507	0.850055	0.843492	0.703389	0.879231	0.857838	0.910442	0.87116	0.793691	0.788247	0.869965	0.84231	0.837593	0.885904	0.838741	0.8607	0.873821	0.822766	0.898577	0.772697	0.816333	0.849658	0.750017	0.804244	0.815425	0.8435	0.864325
cg10840277	0.873635	0.874403	0.891854	0.822017	0.824839	0.869647	0.892541	0.882035	0.890321	0.893338	0.892872	0.86685	0.867686	0.862107	0.874433	0.875771	0.856377	0.8278	0.887677	0.880861	0.842247	0.88302	0.849341	0.876563	0.830102	0.903922	0.825316	0.854305	0.894923	0.878201	0.872271	0.849767	0.853885	0.833333	0.88906	0.867191	0.896242	0.897535	0.88633	0.865403	0.898615	0.83068	0.852384	0.865564	0.87747	0.825896	0.872101	0.85988	0.883331
cg00806644	0.877758	0.890115	0.903696	0.878112	0.888191	0.887681	0.90128	0.865161	0.892296	0.912843	0.883016	0.861885	0.809516	0.882266	0.893844	0.914733	0.848443	0.871963	0.872907	0.911249	0.865952	0.891253	0.86075	0.910086	0.882569	0.86341	0.900444	0.88275	0.910135	0.922798	0.936181	0.887196	0.91082	0.826649	0.841034	0.907077	0.902898	0.884543	0.915373	0.906973	0.919785	0.893063	0.875355	0.898387	0.8792	0.858487	0.851522	0.852216	0.886629
cg03240301	0.856883	0.819242	0.85453	0.758956	0.778293	0.828527	0.85576	0.858758	0.812105	0.856943	0.886003	0.744373	0.785211	0.819225	0.804315	0.782826	0.759463	0.755626	0.859474	0.802457	0.800171	0.890125	0.785204	0.838094	0.792566	0.927561	0.726756	0.790133	0.798034	0.792715	0.830284	0.822667	0.752798	0.817369	0.784832	0.7774	0.894044	0.83556	0.790697	0.825737	0.843976	0.761035	0.799748	0.771021	0.834665	0.702793	0.801402	0.833944	0.814332
cg24120683	0.901793	0.883516	0.906397	0.858396	0.831408	0.858525	0.947311	0.910039	0.899479	0.93571	0.931773	0.917739	0.907221	0.883894	0.896163	0.877405	0.860796	0.886656	0.92446	0.892129	0.900378	0.94424	0.850271	0.898669	0.878043	0.938379	0.873731	0.910279	0.92825	0.925266	0.890646	0.929356	0.907148	0.850188	0.927181	0.919468	0.937472	0.922383	0.922395	0.915098	0.930988	0.88448	0.875246	0.901182	0.900227	0.883306	0.889761	0.906961	0.931228
cg13894535	0.883108	0.825475	0.874354	0.819835	0.77216	0.860687	0.846731	0.908391	0.864736	0.892081	0.92656	0.744874	0.88049	0.832052	0.779146	0.808991	0.759352	0.780432	0.893097	0.815978	0.846898	0.747563	0.730255	0.847328	0.742171	0.790053	0.749226	0.765107	0.79857	0.820097	0.812763	0.755322	0.825421	0.860895	0.826504	0.774718	0.865973	0.845155	0.828135	0.857546	0.881898	0.803938	0.858666	0.81002	0.848975	0.755385	0.776205	0.846501	0.900679
cg03963219	0.823503	0.849896	0.82738	0.848995	0.817638	0.857587	0.8765	0.824413	0.864684	0.878873	0.884583	0.879346	0.851587	0.831901	0.933812	0.836308	0.860511	0.853554	0.845205	0.849453	0.844939	0.911951	0.898244	0.897647	0.888566	0.874333	0.871246	0.898859	0.87247	0.901703	0.896334	0.935218	0.880094	0.877981	0.886157	0.894794	0.913753	0.904824	0.90684	0.892824	0.916867	0.860325	0.828255	0.914163	0.876975	0.85923	0.87615	0.830672	0.78697
cg21108085	0.857228	0.893259	0.90261	0.889372	0.8367	0.886006	0.880943	0.855258	0.876567	0.877296	0.912099	0.868006	0.819532	0.858544	0.922831	0.858654	0.857772	0.8775	0.892597	0.85551	0.858875	0.889669	0.87964	0.901668	0.893968	0.913987	0.879602	0.89795	0.883887	0.893903	0.935399	0.916623	0.892594	0.850018	0.884009	0.897696	0.866706	0.905228	0.920091	0.89714	0.910512	0.890579	0.861574	0.914561	0.883655	0.876198	0.899689	0.843416	0.887623
cg03041510	0.838905	0.866599	0.881423	0.871773	0.830362	0.866048	0.832861	0.860744	0.893611	0.87835	0.878797	0.875984	0.873762	0.852672	0.868491	0.870734	0.834177	0.882577	0.869191	0.858014	0.873627	0.84514	0.820425	0.885282	0.851553	0.751173	0.883713	0.864358	0.867445	0.864904	0.870383	0.862744	0.890987	0.860423	0.889035	0.892815	0.873995	0.897474	0.882143	0.866292	0.901133	0.843529	0.851647	0.872654	0.821964	0.858741	0.83734	0.84665	0.892
cg12534147	0.593955	0.786529	0.689322	0.829222	0.795764	0.723179	0.787264	0.540499	0.719531	0.679302	0.802573	0.814321	0.771632	0.718375	0.888784	0.772722	0.740417	0.839075	0.652352	0.67378	0.782674	0.829359	0.739451	0.802103	0.824316	0.886957	0.860359	0.841134	0.796221	0.829946	0.842887	0.830685	0.87861	0.786348	0.829949	0.857161	0.787288	0.844613	0.808107	0.793239	0.884883	0.83659	0.63629	0.848631	0.788518	0.781075	0.766368	0.639096	0.419054
cg10549088	0.812188	0.867433	0.847737	0.814342	0.822943	0.852967	0.854443	0.841263	0.868452	0.860976	0.857387	0.818373	0.844201	0.836926	0.839041	0.862606	0.818123	0.810158	0.849687	0.826447	0.820198	0.837694	0.762511	0.872217	0.822735	0.728312	0.841919	0.812057	0.821726	0.799317	0.815936	0.829095	0.875801	0.77286	0.859335	0.856413	0.867045	0.833185	0.879164	0.885918	0.894058	0.824877	0.837966	0.794746	0.819006	0.787822	0.811076	0.842483	0.840059
cg25677394	0.843599	0.813114	0.849217	0.794126	0.695249	0.78583	0.849622	0.790436	0.85369	0.798188	0.849784	0.7726	0.78054	0.768742	0.810806	0.771668	0.730002	0.77349	0.829879	0.779234	0.800745	0.781244	0.692472	0.819204	0.767895	0.890784	0.776489	0.776587	0.788679	0.813066	0.77785	0.812029	0.738493	0.796032	0.808096	0.782272	0.797946	0.825282	0.750036	0.800495	0.843808	0.775436	0.823103	0.795304	0.745791	0.718645	0.774385	0.784656	0.719434
cg04246167	0.705393	0.786391	0.835355	0.846425	0.865336	0.729163	0.704439	0.664728	0.739057	0.592223	0.653787	0.845757	0.6116	0.787679	0.876997	0.893324	0.666502	0.837258	0.844823	0.795236	0.804523	0.720323	0.450905	0.913789	0.832118	0.826229	0.860605	0.859838	0.876104	0.905077	0.781907	0.796362	0.785121	0.730848	0.713219	0.730022	0.723853	0.750316	0.828387	0.752418	0.800142	0.867942	0.817009	0.847336	0.830551	0.790335	0.757875	0.709147	0.719862
cg01267076	0.921837	0.907378	0.92912	0.897838	0.901834	0.869908	0.908183	0.907499	0.907339	0.928456	0.920452	0.911978	0.914384	0.918161	0.924178	0.919195	0.896481	0.895765	0.933748	0.889552	0.902743	0.893136	0.908061	0.906423	0.891443	0.845318	0.877185	0.867012	0.915364	0.8925	0.915543	0.91225	0.913498	0.921731	0.892243	0.909792	0.93434	0.918676	0.906132	0.926786	0.930729	0.903299	0.899499	0.903705	0.900989	0.892255	0.909544	0.9009	0.90606
cg18234224	0.891656	0.917778	0.877803	0.884574	0.926395	0.902847	0.900772	0.878425	0.898182	0.930608	0.919871	0.904072	0.885506	0.914735	0.932352	0.911013	0.897454	0.905196	0.911903	0.90809	0.922401	0.91892	0.895674	0.933848	0.909772	0.852565	0.900961	0.929905	0.919562	0.912925	0.908789	0.925102	0.913442	0.892373	0.934689	0.927572	0.932447	0.917355	0.933855	0.925498	0.945113	0.928344	0.905391	0.923754	0.902161	0.883895	0.897867	0.903794	0.888224
cg21175685	0.830746	0.83524	0.851417	0.678283	0.733648	0.737172	0.819411	0.863015	0.816072	0.824525	0.896181	0.779953	0.801051	0.770913	0.809559	0.796728	0.737769	0.696294	0.895505	0.81281	0.779993	0.723593	0.797769	0.757935	0.713881	0.887888	0.740984	0.756932	0.823144	0.720172	0.754857	0.729725	0.73296	0.756913	0.787824	0.729259	0.81713	0.799667	0.76912	0.850549	0.827363	0.67539	0.80472	0.776622	0.818714	0.717254	0.79478	0.806193	0.89024
cg05976283	0.901118	0.916218	0.907495	0.896634	0.889245	0.878883	0.900195	0.858537	0.903252	0.886756	0.902833	0.908355	0.878663	0.872335	0.870893	0.898846	0.870989	0.879989	0.929597	0.915749	0.873158	0.876894	0.890654	0.905449	0.865575	0.820179	0.906071	0.900952	0.899985	0.910661	0.873402	0.871394	0.932039	0.871387	0.893123	0.929663	0.852268	0.915912	0.923346	0.884509	0.909435	0.912535	0.879031	0.918857	0.856691	0.894423	0.92232	0.879357	0.94248
cg03193328	0.806135	0.841849	0.835351	0.807091	0.780831	0.783953	0.836216	0.694494	0.773981	0.846259	0.845266	0.817778	0.803049	0.793971	0.897517	0.810508	0.779649	0.81802	0.826286	0.788716	0.778298	0.792257	0.741491	0.836032	0.802926	0.839592	0.812566	0.799195	0.804564	0.790698	0.835231	0.828577	0.814868	0.767385	0.846766	0.855899	0.858924	0.872429	0.835946	0.818191	0.88529	0.82325	0.771486	0.872978	0.817565	0.839504	0.766609	0.787395	0.786822
cg24324985	0.872377	0.867389	0.86529	0.867619	0.775606	0.829941	0.899459	0.857674	0.8782	0.887124	0.947583	0.896697	0.889229	0.846699	0.904727	0.857197	0.86074	0.880325	0.857349	0.859304	0.846473	0.891906	0.879918	0.899533	0.85174	0.812495	0.868248	0.867226	0.890979	0.899446	0.861826	0.890105	0.904241	0.834938	0.926289	0.920551	0.907634	0.92999	0.923891	0.91232	0.929274	0.856058	0.824967	0.912031	0.834771	0.850505	0.861981	0.856849	0.907492
cg13454226	0.807392	0.799375	0.852405	0.820547	0.807433	0.798876	0.788801	0.778343	0.847276	0.816564	0.817628	0.830476	0.717824	0.761934	0.922338	0.804045	0.728042	0.821247	0.826244	0.784391	0.768636	0.767903	0.873415	0.86742	0.822581	0.867746	0.840607	0.812323	0.801752	0.892578	0.846469	0.91233	0.867199	0.77959	0.795112	0.840827	0.786722	0.811622	0.857263	0.7749	0.817705	0.85747	0.795405	0.860138	0.814773	0.835055	0.826832	0.797806	0.83297
cg20834178	0.80563	0.803215	0.817033	0.773137	0.806486	0.818629	0.822816	0.735084	0.78654	0.82411	0.858751	0.716462	0.779537	0.789788	0.840946	0.764681	0.750884	0.697908	0.788784	0.790678	0.706085	0.843818	0.736742	0.77066	0.741152	0.551861	0.735357	0.765573	0.800609	0.833494	0.834967	0.798162	0.845987	0.750899	0.743388	0.721126	0.772568	0.856806	0.833758	0.830376	0.874259	0.795538	0.75408	0.888282	0.834156	0.694737	0.761292	0.750809	0.713311
cg11229273	0.741336	0.811531	0.824013	0.787506	0.758738	0.752594	0.719913	0.64839	0.691976	0.683853	0.807152	0.870709	0.649471	0.801609	0.890774	0.835407	0.610433	0.775551	0.851664	0.795997	0.715465	0.656094	0.463885	0.882985	0.822928	0.714534	0.814717	0.842129	0.862626	0.872396	0.788969	0.814415	0.791116	0.558987	0.676775	0.796893	0.652304	0.745749	0.806155	0.724029	0.753264	0.834981	0.735493	0.87557	0.787498	0.833116	0.796449	0.763236	0.806607
cg19858214	0.872594	0.817338	0.868995	0.836748	0.7574	0.847407	0.828282	0.78381	0.837239	0.812724	0.889772	0.817845	0.633051	0.827078	0.805911	0.843901	0.717065	0.799261	0.867482	0.835448	0.794694	0.801977	0.689159	0.857488	0.7881	0.827501	0.795861	0.801954	0.838865	0.843712	0.829743	0.869808	0.827179	0.722186	0.751345	0.777305	0.762637	0.788251	0.835205	0.821196	0.850023	0.82391	0.844568	0.830328	0.827073	0.778228	0.683018	0.830789	0.847576
cg11918450	0.891492	0.875777	0.861571	0.862324	0.837678	0.865195	0.849058	0.844213	0.851157	0.88335	0.879445	0.816728	0.912286	0.856811	0.890777	0.88424	0.84202	0.865642	0.87657	0.843631	0.805206	0.785669	0.863907	0.875406	0.83871	0.656057	0.773794	0.869292	0.837161	0.860267	0.889488	0.861822	0.900413	0.823315	0.905553	0.886188	0.909393	0.895638	0.905588	0.845045	0.927504	0.856767	0.841194	0.79051	0.82847	0.858303	0.848947	0.87476	0.866219
cg23007325	0.897194	0.912033	0.868856	0.882439	0.8728	0.835004	0.926251	0.880988	0.899549	0.911816	0.907704	0.852708	0.891713	0.884755	0.922979	0.876491	0.889655	0.880904	0.887516	0.88525	0.89143	0.890633	0.922198	0.895201	0.800892	0.950375	0.892325	0.903982	0.921103	0.900541	0.830396	0.861851	0.916231	0.756204	0.909557	0.947377	0.869302	0.9281	0.921037	0.887454	0.92964	0.884914	0.857855	0.918622	0.845622	0.875462	0.878136	0.89102	0.889649
cg23391288	0.641293	0.834365	0.478161	0.91521	0.889571	0.739962	0.801199	0.536796	0.651451	0.684388	0.823603	0.914362	0.663258	0.793798	0.868607	0.829417	0.777937	0.893437	0.64652	0.745693	0.838275	0.855857	0.76825	0.890704	0.887403	0.658634	0.89637	0.886527	0.924541	0.882202	0.819206	0.836868	0.88743	0.856835	0.765221	0.834121	0.771366	0.813166	0.811383	0.802384	0.901824	0.889555	0.706405	0.890192	0.890498	0.845186	0.678569	0.612216	0.278416
cg26203328	0.805167	0.828621	0.805574	0.794169	0.732706	0.781274	0.831772	0.765935	0.818228	0.851599	0.881345	0.755984	0.801072	0.785631	0.884846	0.769914	0.746664	0.749286	0.816863	0.790089	0.757339	0.831731	0.844705	0.824835	0.80425	0.871298	0.745339	0.781526	0.803173	0.842851	0.839342	0.799057	0.818583	0.750054	0.756075	0.783984	0.850614	0.857226	0.84331	0.845933	0.859425	0.793752	0.76597	0.789332	0.805491	0.746567	0.739536	0.789748	0.797154
cg01476222	0.799415	0.801513	0.800102	0.83945	0.839003	0.798117	0.751923	0.609522	0.671851	0.664275	0.882982	0.888286	0.59539	0.774742	0.885632	0.840605	0.726669	0.874727	0.832953	0.788506	0.801298	0.734375	0.77487	0.903645	0.823869	0.792682	0.878434	0.868919	0.847374	0.889353	0.843225	0.860547	0.809227	0.904235	0.735416	0.752554	0.67749	0.710769	0.851142	0.732679	0.871005	0.905009	0.836113	0.883779	0.824948	0.820879	0.546821	0.813801	0.571833
cg12048965	0.863692	0.861006	0.903305	0.875189	0.8616	0.883675	0.849364	0.812568	0.878028	0.885978	0.889781	0.889101	0.790302	0.828556	0.91518	0.892914	0.872424	0.899781	0.878593	0.893531	0.87526	0.881293	0.836706	0.916738	0.872521	0.929027	0.910337	0.876551	0.869482	0.912154	0.902879	0.870438	0.901239	0.86997	0.882166	0.883226	0.835412	0.86255	0.903288	0.87316	0.894348	0.917831	0.855333	0.890496	0.887343	0.90269	0.859812	0.859352	0.901729
cg14277677	0.838428	0.853814	0.805425	0.87877	0.878693	0.831574	0.839378	0.786398	0.850049	0.84868	0.86609	0.860278	0.825626	0.837802	0.880045	0.82948	0.848414	0.796682	0.794664	0.820885	0.829058	0.852061	0.872103	0.868708	0.844861	0.836186	0.860639	0.894343	0.857078	0.87178	0.881474	0.829451	0.890056	0.877254	0.863349	0.879316	0.821818	0.852008	0.865525	0.857159	0.879346	0.864125	0.814915	0.845903	0.824683	0.837421	0.850226	0.820536	0.727369
cg04130557	0.740082	0.770377	0.871897	0.817903	0.779229	0.810608	0.73931	0.649002	0.771038	0.773074	0.770341	0.786954	0.643077	0.766882	0.817285	0.81097	0.756471	0.840929	0.802134	0.856905	0.760802	0.845339	0.624748	0.791933	0.788771	0.913496	0.75324	0.830428	NA	0.85973	0.839507	0.899006	0.825983	0.797668	0.772294	NA	0.713842	0.687275	0.855141	0.683781	0.798379	0.869192	0.807557	0.866959	0.876969	0.895047	0.916853	0.675787	0.887733
cg06021088	0.767753	0.807589	0.793364	0.800571	0.797801	0.783185	0.814473	0.711604	0.814118	0.799106	0.816697	0.779236	0.726648	0.757428	0.841346	0.764464	0.734652	0.779937	0.769738	0.748527	0.773616	0.780155	0.733657	0.802866	0.81492	0.862992	0.806717	0.812218	0.764025	0.807594	0.792983	0.749646	0.818304	0.730316	0.790491	0.837501	0.801434	0.806948	0.855011	0.767843	0.848195	0.810172	0.766496	0.799965	0.77681	0.778809	0.672125	0.734473	0.760162
cg11401820	0.669587	0.791871	0.607777	0.851469	0.903235	0.713771	0.731167	0.568395	0.675031	0.62518	0.79066	0.891136	0.761905	0.807563	0.862411	0.803862	0.790298	0.872869	0.67702	0.770309	0.802187	0.778724	0.621525	0.878185	0.84411	0.884293	0.872505	0.889323	0.89094	0.843532	0.829866	0.84843	0.842603	0.79755	0.833936	0.825965	0.780122	0.82915	0.808106	0.707594	0.881673	0.921482	0.69627	0.87018	0.814513	0.831164	0.770385	0.634773	0.431616
cg16120196	0.789306	0.810417	0.800873	0.700923	0.836596	0.778861	0.878709	0.764733	0.802307	0.820437	0.838025	0.763906	0.755163	0.801264	0.885431	0.75022	0.798751	0.674812	0.821513	0.774572	0.813103	0.862819	0.675568	0.805061	0.807989	0.913705	0.802016	0.844483	0.853394	0.84562	0.834728	0.75991	0.78817	0.797411	0.758448	0.806976	0.843705	0.810527	0.765179	0.798209	0.874232	0.720315	0.736192	0.765839	0.796132	0.752174	0.78091	0.813119	0.735436
cg18914751	0.832244	0.785938	0.816079	0.843881	0.83376	0.770124	0.808927	0.771705	0.794753	0.787328	0.876347	0.813752	0.775142	0.857485	0.816941	0.789731	0.664188	0.816009	0.856294	0.812156	0.827046	0.843038	0.749832	0.812346	0.784437	0.71202	0.829636	0.817628	0.879828	0.851636	0.760769	0.758126	0.74301	0.777843	0.824222	0.81005	0.799145	0.803026	0.838773	0.803374	0.85922	0.784095	0.839568	0.820945	0.741799	0.695473	0.84125	0.790278	0.817841
cg05021743	0.820405	0.794901	0.778829	0.796885	0.754239	0.780239	0.802635	0.798611	0.808528	0.855015	0.867908	0.840313	0.844909	0.781292	0.759583	0.799585	0.835211	0.793333	0.830587	0.826345	0.819574	0.810995	0.74061	0.850154	0.795075	0.666737	0.807912	0.809614	0.853694	0.746803	0.763726	0.76198	0.846305	0.774582	0.86862	0.826865	0.84345	0.862977	0.845624	0.821686	0.915869	0.785938	0.77804	0.830141	0.758752	0.795554	0.820522	0.800793	0.834283
cg06795649	0.813743	0.823022	0.83869	0.77874	0.79629	0.822188	0.86757	0.806318	0.841179	0.862543	0.872796	0.820409	0.804989	0.833399	0.835507	0.794903	0.807947	0.799097	0.841421	0.828605	0.814952	0.812929	0.769336	0.814628	0.811216	0.899374	0.789645	0.819561	0.827058	0.824791	0.795355	0.818862	0.853466	0.805954	0.851227	0.82465	0.874146	0.869289	0.855487	0.841238	0.858429	0.789094	0.820379	0.816603	0.801421	0.740497	0.757593	0.845778	0.810388
cg14780255	0.819457	0.88217	0.877383	0.878494	0.879734	0.833653	0.889312	0.776687	0.816847	0.84086	0.886238	0.875702	0.907679	0.849685	0.911709	0.84721	0.835532	0.880883	0.84087	0.844198	0.866473	0.927447	0.883587	0.862478	0.887704	0.837016	0.877806	0.909903	0.903018	0.906661	0.88255	0.907064	0.898644	0.881515	0.895764	0.899358	0.911801	0.903316	0.886538	0.882263	0.925945	0.897019	0.839954	0.901384	0.873245	0.873153	0.862399	0.79168	0.750666
cg03265268	0.750836	0.900204	0.768619	0.889335	0.915818	0.798316	0.908438	0.737972	0.804214	0.82878	0.884158	0.91402	0.881621	0.844162	0.93113	0.835999	0.851626	0.904694	0.735054	0.834649	0.879813	0.913149	0.915093	0.858754	0.878481	0.80451	0.900517	0.901682	0.936285	0.903974	0.919655	0.912904	0.925224	0.885763	0.919334	0.920232	0.884052	0.895414	0.89713	0.900458	0.945941	0.904704	0.81391	0.913194	0.895555	0.886186	0.853426	0.734842	0.477544
cg24392939	0.716069	0.877133	0.647018	0.924375	0.926218	0.784304	0.871286	0.652454	0.775421	0.798588	0.845337	0.931763	0.862924	0.804852	0.919113	0.888496	0.836487	0.941154	0.710744	0.831714	0.88873	0.908619	0.913957	0.906262	0.921395	0.945647	0.940805	0.924471	0.933283	0.916074	0.925781	0.950747	0.933935	0.898853	0.865116	0.927671	0.830897	0.852926	0.880837	0.836233	0.953456	0.928658	0.821381	0.91741	0.896414	0.893202	0.821353	0.704911	0.388167
cg20559385	0.799987	0.877875	0.868175	0.832106	0.814423	0.843883	0.875726	0.815917	0.86141	0.824346	0.853543	0.862744	0.837619	0.820884	0.908897	0.845009	0.785945	0.861841	0.868481	0.873679	0.823273	0.887984	0.898028	0.880205	0.847079	0.889506	0.85616	0.859744	0.867865	0.885531	0.922224	0.927461	0.903798	0.857804	0.903638	0.873417	0.89702	0.898559	0.872364	0.883035	0.884522	0.853147	0.833508	0.89378	0.848761	0.848879	0.870809	0.829854	0.866908
cg16308270	0.832321	0.814388	0.83202	0.788426	0.700655	0.76749	0.730259	0.787938	0.763305	0.819822	0.856441	0.782042	0.813561	0.763412	0.859193	0.761937	0.729075	0.803251	0.843345	0.763824	0.784345	0.871122	0.822542	0.843374	0.781894	0.945326	0.8184	0.845278	0.6902	0.731125	0.663281	0.721196	0.809778	0.744146	0.827893	0.706264	0.811659	0.726489	0.737971	0.787824	0.878168	0.809803	0.732287	0.841831	0.709649	0.737939	0.650046	0.782795	0.764112
cg24435571	0.635033	0.82945	0.610665	0.852611	0.87352	0.756902	0.846318	0.595165	0.692193	0.718451	0.794703	0.874369	0.811623	0.73495	0.904299	0.768387	0.809481	0.872162	0.625151	0.704458	0.817853	0.908004	0.85225	0.852776	0.871891	0.900425	0.873151	0.905823	0.855445	0.822608	0.855311	0.892767	0.915108	0.84972	0.881177	0.887338	0.801848	0.880178	0.836797	0.834472	0.937066	0.887217	0.650379	0.891487	0.851201	0.846175	0.765214	0.581057	0.296027
cg27588356	0.776901	0.808068	0.816671	0.825748	0.858352	0.749959	0.783409	0.620207	0.737057	0.718398	0.732812	0.827106	0.722886	0.796006	0.774452	0.839883	0.741474	0.860886	0.849067	0.81937	0.802178	0.76973	0.556574	0.884784	0.849301	0.795666	0.920034	0.887594	0.882015	0.843835	0.832886	0.873646	0.827166	0.747617	0.856645	0.854807	0.810176	0.825533	0.865393	0.72304	0.883353	0.899912	0.826171	0.846173	0.811748	0.811151	0.70448	0.712858	0.630079
cg19919590	0.857126	0.780058	0.864273	0.728402	0.791925	0.813106	0.870068	0.800261	0.815946	0.846557	0.876424	0.75391	0.707586	0.781254	0.803901	0.786354	0.786836	0.734403	0.844561	0.767319	0.775086	0.827659	0.841514	0.792175	0.75439	0.866877	0.758694	0.821942	0.816811	0.820892	0.793828	0.684249	0.757536	0.727351	0.785098	0.782232	0.818721	0.817434	0.837184	0.765132	0.83514	0.732277	0.786208	0.805285	0.772747	0.710143	0.803679	0.809563	0.855661
cg13132121	0.854154	0.864129	0.881544	0.851522	0.869523	0.879922	0.877487	0.815001	0.885304	0.869954	0.859365	0.891953	0.838912	0.836677	0.91551	0.876422	0.810817	0.900173	0.873212	0.866101	0.832208	0.907913	0.908431	0.892067	0.875923	0.920359	0.898999	0.879883	0.893282	0.916585	0.920934	0.941587	0.893735	0.860553	0.86269	0.869274	0.894246	0.879902	0.891028	0.868887	0.892107	0.889639	0.87317	0.868878	0.885039	0.876066	0.863971	0.869205	0.866286
cg10371155	0.82696	0.842317	0.850772	0.820915	0.817873	0.80411	0.852426	0.82972	0.85238	0.84086	0.838589	0.809228	0.824586	0.840174	0.831273	0.799149	0.795316	0.805552	0.856746	0.815996	0.822921	0.846681	0.832042	0.848394	0.790823	0.826781	0.769405	0.794048	0.8471	0.808368	0.815832	0.764893	0.824381	0.75896	0.766986	0.774144	0.823005	0.844411	0.770232	0.846028	0.854411	0.836381	0.810755	0.832242	0.822426	0.788726	0.874228	0.805128	0.777769
cg14087413	0.634452	0.796812	0.523276	0.858785	0.835048	0.72911	0.796054	0.55832	0.659657	0.686472	0.775715	0.842134	0.778074	0.761119	0.913515	0.757117	0.824691	0.861275	0.66994	0.6407	0.851585	0.885704	0.82172	0.825384	0.894134	0.774458	0.892732	0.898926	0.891096	0.857242	0.900999	0.882056	0.902001	0.820491	0.855657	0.867404	0.84407	0.863525	0.849671	0.805684	0.938852	0.879955	0.664098	0.865233	0.862238	0.804315	0.784304	0.563298	0.303701
cg05418915	0.806059	0.850854	0.847751	0.801961	0.856255	0.805486	0.846838	0.774001	0.834752	0.836219	0.770398	0.868735	0.807896	0.854008	0.84521	0.846495	0.735699	0.785912	0.844996	0.785386	0.856901	0.83847	0.737063	0.878256	0.854887	0.798328	0.852887	0.862804	0.839043	0.876646	0.828602	0.846809	0.82966	0.778375	0.811644	0.832632	0.789882	0.849964	0.871356	0.84465	0.858524	0.863193	0.806107	0.864517	0.857225	0.851602	0.870591	0.797943	0.791166
cg11667301	0.894508	0.886086	0.897256	0.889461	0.881264	0.870146	0.88743	0.874056	0.872879	0.876527	0.860944	0.852224	0.888834	0.83056	0.873086	0.882692	0.861211	0.889451	0.88443	0.905755	0.850491	0.869884	0.856563	0.916755	0.856412	0.763084	0.90383	0.848316	0.85861	0.865119	0.834191	0.844771	0.884769	0.879618	0.91445	0.888035	0.906445	0.885972	0.896571	0.847157	0.901193	0.885125	0.900795	0.877464	0.833817	0.852632	0.904183	0.859275	0.879963
cg07807757	0.753519	0.771247	0.831994	0.772276	0.774943	0.786334	0.674208	0.685777	0.772251	0.725366	0.717521	0.819478	0.625999	0.743655	0.876565	0.791427	0.688488	0.82118	0.824735	0.753954	0.762697	0.740241	0.487816	0.879844	0.812726	0.843138	0.821357	0.789205	0.805666	0.850363	0.775718	0.834441	0.785204	0.710824	0.712358	0.779987	0.698194	0.756884	0.841432	0.795669	0.80451	0.865199	0.769333	0.851657	0.801948	0.819488	0.725385	0.754204	0.753281
cg18458509	0.903654	0.901858	0.91123	0.900164	0.88248	0.906614	0.923333	0.893776	0.885475	0.930001	0.919423	0.901424	0.90122	0.876691	0.942102	0.890105	0.896635	0.899737	0.894094	0.912144	0.904146	0.931004	0.93462	0.905494	0.913069	0.975872	0.920209	0.898577	0.909751	0.930675	0.92843	0.932908	0.922411	0.906972	0.927619	0.943065	0.929702	0.931845	0.931761	0.92474	0.930693	0.906903	0.873	0.934322	0.895225	0.902868	0.861474	0.904321	0.93441
cg25336892	0.813179	0.85031	0.869428	0.736022	0.805637	0.778752	0.802786	0.788413	0.814314	0.785147	0.835695	0.747298	0.792436	0.8271	0.793566	0.785879	0.771318	0.723256	0.849798	0.79662	0.808679	0.787909	0.757639	0.804791	0.766695	0.863774	0.76819	0.812301	0.806762	0.811573	0.828739	0.706739	0.778118	NA	0.758797	0.765475	0.766552	0.798414	0.799451	0.795091	0.824561	0.779484	0.771663	0.805686	0.795874	0.735907	0.739449	0.789767	0.797986
cg11983576	0.773073	0.8356	0.768642	0.813383	0.80668	0.773705	0.846449	0.775079	0.785472	0.835769	0.867458	0.829831	0.817582	0.763447	0.873904	0.826289	0.801505	0.816779	0.766058	0.72342	0.794274	0.831022	0.871756	0.825632	0.820193	0.935369	0.844393	0.837859	0.768385	0.857834	0.856674	0.843269	0.896349	0.776366	0.862761	0.875064	0.863536	0.887058	0.855153	0.849494	0.904589	0.845023	0.777298	0.851793	0.778182	0.815619	0.823853	0.778676	0.683079
cg02532341	0.775352	0.813887	0.800168	0.726072	0.765705	0.759652	0.826035	0.835859	0.822257	0.807771	0.858918	0.786529	0.76258	0.773224	0.847175	0.797848	0.759183	0.723296	0.830443	0.804249	0.749798	0.824256	0.787616	0.785374	0.797246	0.84442	0.735035	0.748592	0.832505	0.817756	0.811901	0.77128	0.753969	0.691812	0.802394	0.777721	0.826172	0.830626	0.861417	0.792217	0.821852	0.72545	0.714475	0.822363	0.695564	0.654178	0.801492	0.805519	0.793249
cg25124300	0.810714	0.705204	0.799329	0.86377	0.846081	0.699141	0.497973	0.746304	0.686788	0.764345	0.847583	0.868445	0.504384	0.813185	0.89669	0.874876	0.734761	0.876191	0.896473	0.77527	0.797343	0.755657	0.754247	0.898212	0.847444	0.644682	0.891071	0.894258	0.871102	0.911132	0.760197	0.895898	0.663667	0.602759	0.449981	0.672744	0.563041	0.573467	0.786198	0.757282	0.799664	0.869557	0.813596	0.886039	0.716734	0.873964	0.779213	0.828397	0.787371
cg19636224	0.90516	0.920486	0.902713	0.911922	0.88708	0.90862	0.892907	0.902631	0.927845	0.926936	0.894251	0.879394	0.921993	0.911321	0.89416	0.924485	0.889947	0.907233	0.909197	0.901795	0.897574	0.869502	0.9234	0.908488	0.89723	0.783088	0.914624	0.907978	0.904401	0.914891	0.898652	0.918562	0.915386	0.894653	0.915	0.918797	0.927064	0.894733	0.921215	0.892	0.932427	0.929175	0.887098	0.917114	0.87586	0.910611	0.902744	0.905592	0.934652
cg19061696	0.877718	0.876533	0.840434	0.851242	0.848682	0.86786	0.852063	0.832387	0.85918	0.868037	0.872044	0.840374	0.817611	0.852601	0.900423	0.836744	0.840411	0.852634	0.877579	0.839847	0.862428	0.856594	0.877832	0.884408	0.864978	0.789358	0.859004	0.875597	0.902109	0.894814	0.856018	0.863277	0.88906	0.819271	0.856251	0.847064	0.829341	0.856772	0.871779	0.864081	0.906998	0.859531	0.866825	0.887954	0.824561	0.863608	0.874464	0.839185	0.844499
cg07854113	0.802127	0.868882	0.767955	0.866819	0.892753	0.812267	0.758926	0.76287	0.861007	0.835463	0.782933	0.876697	0.76417	0.799271	0.902144	0.844654	0.838647	0.848855	0.873628	0.823876	0.832782	0.820001	0.602927	0.875176	0.859864	0.883405	0.887539	0.87239	0.88435	0.834453	0.824701	0.820529	0.860793	0.877863	0.766896	0.79423	0.765398	0.830018	0.845774	0.740262	0.857588	0.864093	0.820622	0.850866	0.804023	0.872588	0.852341	0.754895	0.768217
cg21853021	0.734243	0.78369	0.773385	0.799082	0.774024	0.815285	0.803736	0.720094	0.783525	0.834332	0.812679	0.820007	0.728374	0.766999	0.857871	0.782608	0.716446	0.803854	0.803403	0.784603	0.782525	0.78775	0.739287	0.836084	0.805156	0.914224	0.777952	0.802926	0.842554	0.832043	0.772452	0.731201	0.800715	0.751156	0.752371	0.767725	0.754993	0.772206	0.835815	0.751237	0.801163	0.823829	0.781054	0.865231	NA	0.778015	0.604301	0.749382	0.772159
cg12060422	0.775698	0.84833	0.750602	0.846924	0.742074	0.716555	0.856146	0.753324	0.792942	0.868984	0.860507	0.856678	0.805004	0.814578	0.804226	0.799906	0.841805	0.829571	0.765225	0.814754	0.782937	0.865207	0.868124	0.820881	0.85407	0.642926	0.838797	0.836524	0.873985	0.822912	0.723954	0.747454	0.838001	0.768443	0.86822	0.885865	0.864694	0.864893	0.879437	0.850886	0.887276	0.706265	0.769452	0.878566	0.721583	0.820747	0.748635	0.763745	0.763441
cg05222982	0.901841	0.910347	0.916138	0.888269	0.860394	0.904129	0.914978	0.905994	0.924729	0.92831	0.933665	0.905699	0.921186	0.897463	0.914149	0.904438	0.898192	0.876342	0.909882	0.901265	0.889539	0.92017	0.952892	0.89754	0.890101	0.975333	0.88881	0.899635	0.921011	0.921168	0.91144	0.934233	0.869765	0.899528	0.923602	0.911964	0.930699	0.908672	0.921263	0.918931	0.939039	0.864333	0.886349	0.907805	0.892197	0.851019	0.900344	0.88849	0.916303
cg16929739	0.837182	0.811537	0.842075	0.784957	0.810585	0.785766	0.826892	0.840905	0.799695	0.821359	0.832255	0.746047	0.788687	0.797198	0.858214	0.743302	0.635659	0.728603	0.83591	0.788941	0.746104	0.824967	0.840464	0.79783	0.76593	0.920135	0.703797	0.796628	0.762959	0.798889	0.863641	0.770271	0.758842	0.784247	0.746605	0.739719	0.830851	0.767308	0.783107	0.801476	0.841076	0.762814	0.790626	0.749555	0.828567	0.69375	0.808303	0.811623	0.772395
cg05668853	0.772528	0.824845	0.818267	0.803488	0.793567	0.768046	0.82089	0.710396	0.81971	0.845558	0.831515	0.806324	0.799678	0.761505	0.85233	0.775487	0.81515	0.78812	0.771659	0.744267	0.774663	0.777248	0.754457	0.820141	0.773927	0.907207	0.829203	0.820546	0.79188	0.820692	0.809641	0.820078	0.826184	0.714923	0.817679	0.82052	0.8177	0.830759	0.831349	0.813427	0.87177	0.801248	0.797648	0.824138	0.759773	0.800694	0.76219	0.756028	0.729472
cg03395558	0.782132	0.896378	0.735377	0.914091	0.894526	0.836703	0.909481	0.773823	0.860326	0.891506	0.890667	0.907713	0.867117	0.804079	0.914466	0.854684	0.868067	0.90229	0.807382	0.827986	0.894053	0.879635	0.890702	0.869496	0.888532	0.930124	0.904944	0.896974	0.926759	0.894434	0.916275	0.896048	0.941951	0.893201	0.930835	0.957005	0.915568	0.929774	0.91674	0.929286	0.954234	0.912031	0.863628	0.898767	0.846156	0.851188	0.830621	0.743303	0.630571
cg20232986	0.890078	0.895734	0.912555	0.891468	0.845431	0.893953	0.923492	0.907649	0.901623	0.933092	0.931966	0.910809	0.918756	0.846018	0.934756	0.88769	0.885737	0.905664	0.908276	0.898767	0.869864	0.901479	0.940609	0.901879	0.872152	0.874955	0.89241	0.904092	0.907112	0.928972	0.896186	0.89297	0.909473	0.878631	0.910991	0.934395	0.932832	0.927121	0.93644	0.924462	0.938237	0.895887	0.880294	0.889201	0.909213	0.896599	0.898556	0.885989	0.928348
cg11324957	0.771421	0.772624	0.749017	0.802554	0.671545	0.768094	0.815721	0.786737	0.799101	0.776396	0.89922	0.804081	0.76654	0.746778	0.889526	0.757253	0.791979	0.77232	0.811719	0.786345	0.774041	0.794598	0.816598	0.799799	0.771291	0.768154	0.783947	0.763069	0.799287	0.819876	0.766893	0.80737	0.808048	0.747083	0.852767	0.873448	0.862106	0.8847	0.876386	0.823588	0.869358	0.752382	0.727607	0.84882	0.751318	0.747178	0.805773	0.768077	0.777353
cg15026265	0.796805	0.89676	0.820329	0.857334	0.856674	0.817666	0.838889	0.753519	0.880481	0.868475	0.805712	0.850871	0.888918	0.822539	0.816423	0.875598	0.860626	0.853868	0.889391	0.828289	0.827159	0.809554	0.663696	0.860508	0.825801	0.617456	0.876054	0.841538	0.83597	0.860669	0.821882	0.846474	0.91452	0.818473	0.803489	0.872177	0.842358	0.850438	0.860653	0.809374	0.855957	0.845878	0.824585	0.826588	0.819601	0.825433	0.8268	0.775563	0.815819
cg17344099	0.818572	0.864749	0.849815	0.839736	0.884962	0.83645	0.889597	0.868745	0.869155	0.849935	0.874564	0.852445	0.884528	0.846351	0.82366	0.868543	0.802688	0.863431	0.871025	0.861271	0.850948	0.855898	0.837519	0.847136	0.858399	0.826988	0.849285	0.829735	0.888237	0.874034	0.89324	0.847021	0.865307	0.80357	0.859869	0.878344	0.888391	0.887202	0.868765	0.850351	0.897452	0.861101	0.862582	0.830154	0.824822	0.827231	0.841921	0.850248	0.816427
cg05696969	0.825608	0.743265	0.875897	0.874846	0.875945	0.786024	0.699583	0.736676	0.795793	0.710966	0.848446	0.817525	0.644533	0.819127	0.847121	0.907038	0.721623	0.858138	0.867358	0.816535	0.815948	0.678082	0.466295	0.89816	0.828229	0.783247	0.895334	0.824689	0.890466	0.856343	0.791843	0.875807	0.797861	0.757964	0.792438	0.818462	0.754761	0.753945	0.844066	0.757333	0.843671	0.916184	0.878037	0.879017	0.767187	0.777754	0.682135	0.808383	0.891022
cg07017125	0.925976	0.904283	0.910895	0.904414	0.916466	0.915721	0.91099	0.927775	0.931264	0.911084	0.923207	0.912161	0.932837	0.914218	0.905593	0.922479	0.876907	0.934236	0.905857	0.907414	0.896019	0.878778	0.843244	0.907065	0.898252	0.692795	0.915928	0.851397	0.923193	0.883446	0.900537	0.890154	0.937968	0.908475	0.934437	0.946385	0.925489	0.925257	0.935625	0.920571	0.920925	0.923286	0.915324	0.919659	0.884033	0.897087	0.864697	0.913781	0.937684
cg01733904	0.894872	0.868156	0.878132	0.862276	0.871453	0.877669	0.87268	0.893405	0.905796	0.890749	0.904834	0.882309	0.877442	0.857287	0.902742	0.876312	0.838393	0.837053	0.889907	0.880229	0.858566	0.879726	0.849523	0.888363	0.844078	0.874501	0.865566	0.84432	0.886178	0.896599	0.854429	0.911735	0.881028	0.842819	0.864547	0.878254	0.893476	0.895251	0.879625	0.880215	0.910027	0.881101	0.878817	0.88781	0.894028	0.855043	0.876773	0.870273	0.907356
cg09861917	0.879715	0.86962	0.877875	0.871767	0.808078	0.849693	0.911335	0.884675	0.908905	0.90092	0.956084	0.901612	0.890671	0.845983	0.908465	0.848628	0.872604	0.882867	0.901127	0.880531	0.862607	0.897898	0.875433	0.895389	0.857447	0.817903	0.859071	0.869307	0.898258	0.902446	0.870466	0.874647	0.905603	0.823864	0.924409	0.923192	0.920057	0.929911	0.922753	0.904129	0.936537	0.866084	0.82776	0.915302	0.847195	0.859005	0.867397	0.875324	0.927269
cg13829849	0.758059	0.847078	0.670651	0.88172	0.899347	0.762287	0.757658	0.643399	0.7373	0.66503	0.83427	0.895888	0.704903	0.866187	0.899899	0.848056	0.751462	0.90322	0.788768	0.833327	0.86601	0.848665	0.712228	0.892993	0.896553	0.637924	0.933837	0.879152	0.926171	0.900038	0.865564	0.852435	0.861545	0.818113	0.822648	0.864913	0.752829	0.764224	0.882014	0.747953	0.929845	0.900373	0.811058	0.908673	0.874081	0.85347	0.833033	0.733333	0.578102
cg21574271	0.863851	0.778887	0.859812	0.726932	0.69682	0.79801	0.835428	0.849073	0.802262	0.840035	0.917548	0.750142	0.830089	0.782425	0.779925	0.773659	0.714996	0.703066	0.870417	0.7984	0.740881	0.819738	0.727087	0.789962	0.736416	0.82374	0.613071	0.786614	0.765761	0.79626	0.816828	0.745451	0.721464	0.796399	0.787257	0.744165	0.83842	0.82041	0.764186	0.794123	0.847868	0.704039	0.788623	0.772322	0.850871	0.663794	0.705822	0.840252	0.814777
cg26612156	0.772967	0.804861	0.867194	0.735785	0.807364	0.86122	0.865166	0.76537	0.811896	0.805797	0.84169	0.751808	0.784107	0.815362	0.807671	0.882	0.715739	0.747629	0.872431	0.836689	0.747954	0.811912	0.72906	0.796269	0.761984	0.703651	0.706531	0.814748	0.845946	0.814743	0.869473	0.828738	0.813535	0.732037	0.853901	0.755854	0.840498	0.810608	0.896526	0.845817	0.862508	0.792371	0.847674	0.840527	0.833045	0.74084	0.73749	0.722989	0.860217
cg02285155	0.777413	0.834694	0.867703	0.768841	0.824162	0.752409	0.778169	0.783882	0.863688	0.841291	0.796912	0.818667	0.794289	0.784108	0.858033	0.843499	0.734358	0.744445	0.834597	0.8001	0.750358	0.806719	0.828191	0.821399	0.650835	0.626947	0.773832	0.825616	0.79625	0.812884	0.799198	0.766148	0.750292	0.732051	0.815748	0.79429	0.785838	0.79354	0.84474	0.72791	0.817927	0.742736	0.745003	0.826077	0.785832	0.705079	0.819617	0.778795	0.914363
cg26055899	0.897978	0.89832	0.927589	0.905675	0.843037	0.893064	0.923263	0.880997	0.921543	0.919696	0.932047	0.915691	0.89472	0.901656	0.948212	0.90704	0.890784	0.89641	0.921787	0.914323	0.896517	0.900324	0.939052	0.914431	0.907557	0.973239	0.907194	0.916089	0.941094	0.941687	0.941248	0.949504	0.917977	0.91622	0.939113	0.944922	0.94164	0.944083	0.948497	0.944102	0.948323	0.922512	0.912059	0.922593	0.937615	0.887392	0.909063	0.881587	0.930173
cg16185457	0.931724	0.917245	0.931712	0.899608	0.937113	0.917849	0.912158	0.933896	0.93009	0.941618	0.921993	0.921557	0.914185	0.929402	0.92527	0.9488	0.927133	0.927423	0.930416	0.916647	0.928379	0.91154	0.924037	0.927965	0.92175	0.902467	0.941027	0.930374	0.917677	0.936967	0.906537	0.90578	0.948701	0.922518	0.929773	0.93119	0.933448	0.929543	0.941669	0.936353	0.952549	0.957924	0.931702	0.912801	0.937128	0.895645	0.905192	0.920098	0.923982
cg09811510	0.784967	0.828704	0.808723	0.844777	0.826624	0.757349	0.776526	0.708837	0.797695	0.728068	0.840876	0.833495	0.702367	0.789838	0.733479	0.854033	0.73593	0.819477	0.741846	0.79951	0.790658	0.647889	0.62457	0.843437	0.781645	0.577901	0.857374	0.809977	0.827841	0.848846	0.857212	0.818158	0.754916	0.788188	0.791842	0.818525	0.774209	0.840481	0.832935	0.812441	0.851247	0.846208	0.817986	0.779169	0.783499	0.786842	0.794008	0.806206	0.813929
cg03852144	0.876844	0.895381	0.906301	0.895307	0.844203	0.909049	0.905387	0.905016	0.887448	0.913096	0.93287	0.930379	0.881817	0.858354	0.937885	0.87323	0.871788	0.874799	0.902473	0.900516	0.882747	0.93665	0.919288	0.908502	0.923013	0.897411	0.917654	0.92149	0.899916	0.931269	0.929112	0.936845	0.91492	0.870145	0.926212	0.930743	0.944636	0.923145	0.920424	0.907475	0.929371	0.896046	0.871336	0.931226	0.889975	0.89413	0.92168	0.896308	0.90756
cg23654401	0.849198	0.897641	0.854082	0.860274	0.842596	0.858379	0.890041	0.833083	0.865669	0.855597	0.89865	0.82714	0.81929	0.864706	0.841716	0.883067	0.835296	0.829027	0.830159	0.855131	0.866236	0.817408	0.868431	0.887099	0.846808	0.774045	0.876018	0.889325	0.917454	0.86263	0.876356	0.846686	0.887337	0.848867	0.869813	0.898313	0.901362	0.890055	0.867895	0.906629	0.906868	0.853096	0.843898	0.850253	0.863075	0.789884	0.839622	0.838822	0.805414
cg16393905	0.884266	0.864769	0.904748	0.852504	0.863941	0.883845	0.905726	0.917219	0.891458	0.909968	0.89929	0.859658	0.86248	0.868894	0.882752	0.86276	0.875286	0.863186	0.918131	0.869856	0.882631	0.882274	0.833615	0.907986	0.852837	0.594069	0.820983	0.854145	0.917165	0.884704	0.870486	0.849024	0.871319	0.857295	0.876387	0.867501	0.895874	0.895283	0.886935	0.872544	0.919045	0.853848	0.886445	0.871837	0.81894	0.825208	0.893116	0.924853	0.922052
cg24809011	0.811758	0.794684	0.847117	0.82352	0.811369	0.797792	0.825466	0.768661	0.81344	0.82914	0.834118	0.792117	0.810041	0.783151	0.903136	0.804516	0.762896	0.787764	0.792365	0.790776	0.769719	0.788047	0.783027	0.824037	0.800995	0.813129	0.82081	0.834949	0.782549	0.82145	0.851211	0.859076	0.839834	0.796884	0.828968	0.799765	0.795822	0.829537	0.848121	0.826197	0.868013	0.832796	0.808204	0.849296	0.850564	0.814639	0.789254	0.759108	0.774756
cg26427498	0.857551	0.88122	0.880485	0.855569	0.837153	0.873865	0.89863	0.850794	0.865028	0.85584	0.925518	0.862947	0.811809	0.795183	0.877427	0.859532	0.828867	0.803217	0.885182	0.857485	0.86597	0.8697	0.861294	0.864813	0.859212	0.792923	0.849917	0.826807	0.870446	0.812187	0.881445	0.820138	0.857555	0.85304	0.830151	0.853803	0.8742	0.880503	0.868583	0.887998	0.909254	0.822282	0.855558	0.835117	0.851408	0.80588	0.876007	0.855412	0.866809
cg04094838	0.656336	0.816247	0.748949	0.786044	0.82795	0.756664	0.816879	0.553947	0.722183	0.792019	0.861634	0.779916	0.778415	0.807203	0.8412	0.796708	0.704334	0.774512	0.751483	0.755542	0.782143	0.8583	0.83026	0.784838	0.783774	0.942591	0.80138	0.821458	0.851636	0.864547	0.741885	0.827988	0.811293	0.793689	0.779403	0.783002	0.831171	0.824521	0.80675	0.810985	0.86057	0.800791	0.758719	0.835519	0.793874	0.755848	0.737354	0.664254	0.714253
cg10087036	0.78861	0.813119	0.783819	0.781642	0.796961	0.811865	0.743652	0.781475	0.815649	0.777286	0.837026	0.773579	0.562192	0.81169	0.814816	0.763803	0.739421	0.805472	0.815556	0.76723	0.79381	0.77731	0.719123	0.861633	0.702537	0.603448	0.680487	0.768469	0.839191	0.799081	0.70024	0.784258	0.727316	0.634787	0.611161	0.729558	0.701059	0.748875	0.865595	0.797232	0.815578	0.776239	0.778505	0.836735	0.806757	0.720647	0.758421	0.783449	0.871618
cg07310500	0.618757	0.84393	0.719456	0.846797	0.864812	0.782273	0.852112	0.607416	0.715464	0.760847	0.792678	0.867131	0.822417	0.753184	0.865045	0.781216	0.80421	0.857585	0.702528	0.739742	0.817372	0.840116	0.796117	0.822344	0.833444	0.858419	0.863857	0.847223	0.866287	0.8258	0.865381	0.874256	0.883595	0.858954	0.84856	0.845229	0.843475	0.828214	0.85746	0.81376	0.901114	0.840828	0.720113	0.84949	0.828574	0.793182	0.830486	0.580589	0.430201
cg01610979	0.882108	0.891179	0.862465	0.813071	0.873835	0.863201	0.889335	0.866527	0.876821	0.882046	0.909582	0.780076	0.89515	0.852579	0.941977	0.871617	0.87873	0.817045	0.891421	0.871626	0.716117	0.897463	0.888196	0.875695	0.860558	0.831949	0.815786	0.870971	0.926739	0.914822	0.898987	0.896601	0.906956	0.74041	0.857472	0.745022	0.932071	0.926287	0.914336	0.899668	0.92657	0.875954	0.866975	0.913119	0.894868	0.858499	0.843455	0.862715	0.885822
cg22027433	0.844439	0.867504	0.816865	0.87746	0.833527	0.814159	0.873197	0.775153	0.857785	0.825328	0.88691	0.862582	0.86128	0.794025	0.898541	0.80253	0.860783	0.843683	0.785972	0.803182	0.837371	0.871758	0.91716	0.844148	0.850086	0.857051	0.861701	0.854517	0.871656	0.897793	0.838122	0.850576	0.893329	0.809924	0.923694	0.886349	0.880757	0.898257	0.913519	0.871987	0.918431	0.844064	0.824791	0.862439	0.818525	0.818191	0.862457	0.785766	0.750231
cg23149881	0.855338	0.895492	0.83914	0.884909	0.870207	0.858532	0.880216	0.829901	0.868305	0.861953	0.887299	0.894815	0.86487	0.858312	0.902907	0.880188	0.861177	0.85214	0.873412	0.891769	0.870377	0.872962	0.853322	0.910568	0.892454	0.841206	0.882982	0.873214	0.90198	0.90313	0.91016	0.902027	0.906202	0.858619	0.885585	0.882944	0.832189	0.875528	0.878239	0.903713	0.91306	0.886487	0.870326	0.887343	0.898008	0.87629	0.892046	0.851978	0.821145
cg19864130	0.627764	0.815502	0.617167	0.856868	0.848925	0.702549	0.784125	0.55701	0.68238	0.721734	0.707459	0.797712	0.758628	0.727134	0.863844	0.730484	0.799746	0.853712	0.647193	0.64722	0.809087	0.736519	0.797745	0.797443	0.726883	0.471662	0.870998	0.812348	0.767735	0.814541	0.725982	0.721535	0.865564	0.749776	0.836228	0.890138	0.775771	0.84997	0.811564	0.775504	0.891274	0.831568	0.693837	0.830387	0.742978	0.806604	0.716758	0.628559	0.416881
cg06946797	0.845678	0.824321	0.848365	0.742751	0.782467	0.852392	0.815435	0.831292	0.853762	0.83004	0.83998	0.737435	0.812649	0.768861	0.780522	0.757295	0.73254	0.784259	0.839902	0.75941	0.792132	0.798652	0.694521	0.788695	0.774255	0.666926	0.640314	0.747252	0.839036	0.782595	0.798054	0.756541	0.793285	0.724292	0.83947	0.76402	0.85445	0.817121	0.792558	0.809776	0.835802	0.689602	0.769996	0.784833	0.806419	0.654946	0.761467	0.802905	0.780571
cg17486314	0.809538	0.84571	0.794591	0.824236	0.836967	0.744595	0.871014	0.721566	0.818375	0.813922	0.847337	0.853757	0.792702	0.79916	0.807823	0.845135	0.767599	0.822489	0.829656	0.815416	0.828093	0.876335	0.824309	0.811931	0.865859	0.611495	0.850261	0.867968	0.890934	0.771043	0.806102	0.815304	0.889937	0.802439	0.841381	0.878931	0.821755	0.886305	0.822319	0.84652	0.892522	0.832802	0.789212	0.864605	0.695179	0.806154	0.783441	0.751453	0.750121
cg04029159	0.83464	0.837544	0.838987	0.841998	0.784408	0.839955	0.83925	0.837822	0.848975	0.874269	0.869585	0.834409	0.83273	0.783528	0.868629	0.799496	0.829804	0.81655	0.872144	0.848435	0.826126	0.837597	0.805249	0.870177	0.829128	0.669982	0.832238	0.82715	0.821045	0.832067	0.80858	0.827252	0.890815	0.822884	0.871227	0.863411	0.884339	0.884413	0.891757	0.831734	0.855629	0.818963	0.799704	0.885285	0.804623	0.810433	0.813815	0.821784	0.85363
cg21011133	0.771537	0.816358	0.801089	0.839689	0.789369	0.81513	0.867819	0.759283	0.818955	0.814623	0.870793	0.850884	0.783681	0.81717	0.852369	0.844937	0.847979	0.847172	0.824152	0.831538	0.844055	0.870959	0.884336	0.855594	0.829567	0.763789	0.855532	0.857644	0.882487	0.874156	0.874635	0.862801	0.86388	0.8319	0.89884	0.905304	0.887212	0.884288	0.896442	0.845739	0.877647	0.862868	0.795757	0.866551	0.83488	0.830126	0.856362	0.801442	0.826914
cg04950342	0.86439	0.857963	0.806901	0.876986	0.92397	0.877359	0.800478	0.833819	0.90246	0.851069	0.859472	0.90035	0.712713	0.882208	0.873831	0.91719	0.792868	0.915154	0.872107	0.755656	0.880739	0.777076	0.749751	0.916124	0.880227	0.782569	0.92699	0.901965	0.929706	0.914766	0.776243	0.864224	0.819513	0.785804	0.719365	0.76142	0.772333	0.797495	0.831586	0.81835	0.880384	0.921104	0.897904	0.876224	0.858324	0.872318	0.81162	0.855106	0.858191
cg08056069	0.809768	0.849671	0.839143	0.867159	0.844146	0.819601	0.763312	0.701411	0.822352	0.793655	0.820926	0.869047	0.734612	0.818253	0.916147	0.858075	0.764447	0.829355	0.852656	0.798859	0.785218	0.754829	0.686883	0.893502	0.843084	0.684251	0.891166	0.866456	0.843457	0.894841	0.722953	0.837166	0.853685	0.725805	0.709057	0.858921	0.743468	0.765522	0.84069	0.757119	0.837958	0.894304	0.845578	0.900085	0.814066	0.835424	0.703934	0.789339	0.828847
cg23542902	0.755817	0.861741	0.860402	0.808173	0.786491	0.841125	0.854462	0.718357	0.858223	0.86358	0.775781	0.824618	0.818438	0.783128	0.929861	0.836872	0.800086	0.813064	0.844717	0.828754	0.801275	0.787854	0.760337	0.88668	0.810828	0.921606	0.820265	0.810579	0.835998	0.900535	0.869562	0.841514	0.837969	0.770597	0.817391	0.868316	0.845262	0.814395	0.867212	0.850473	0.861869	0.883117	0.78877	0.838819	0.873814	0.841116	0.744924	0.746912	0.845693
cg26846424	0.754681	0.856766	0.679797	0.897832	0.810931	0.788337	0.891546	0.741141	0.78153	0.812471	0.864745	0.887612	0.852084	0.738926	0.888813	0.775965	0.856148	0.868063	0.711599	0.785188	0.809963	0.858093	0.886521	0.847962	0.825074	0.813074	0.878067	0.848839	0.848813	0.852564	0.850617	0.845641	0.910659	0.795545	0.893557	0.931582	0.894984	0.905675	0.883299	0.85075	0.917475	0.871397	0.768343	0.90229	0.814893	0.843704	0.769193	0.699727	0.626222
cg01612140	0.740908	0.774794	0.749948	0.768657	0.817948	0.727306	0.723412	0.713314	0.791471	0.728775	0.802759	0.818499	0.710564	0.766013	0.861546	0.817507	0.734591	0.785649	0.809491	0.754032	0.770634	0.748661	0.67333	0.837522	0.761221	0.801109	0.747329	0.824578	0.850809	0.857005	0.796336	0.814917	0.771528	0.671106	0.812124	0.725863	0.76059	0.803315	0.832367	0.755921	0.833535	0.836252	0.744674	0.844382	0.774764	0.74987	0.759635	0.747652	0.702805
cg08867241	0.819612	0.879564	0.750387	0.884634	0.809937	0.784064	0.897819	0.775176	0.821951	0.868869	0.904703	0.913358	0.880735	0.818025	0.926993	0.830873	0.8393	0.884998	0.815414	0.821496	0.854147	0.890811	0.865138	0.88562	0.862581	0.921581	0.876184	0.876829	0.882477	0.873959	0.876026	0.89583	0.900092	0.852782	0.911931	0.919595	0.903334	0.914656	0.883669	0.888327	0.926062	0.860516	0.790001	0.863332	0.80715	0.828213	0.872411	0.761318	0.63525
cg22782017	0.886122	0.911092	0.90904	0.895901	0.883171	0.885159	0.935375	0.909955	0.891727	0.914584	0.935506	0.915467	0.93942	0.898614	0.928333	0.911331	0.903868	0.924126	0.927406	0.911313	0.89908	0.904155	0.895692	0.916462	0.896419	0.892707	0.889783	0.91816	0.934161	0.940267	0.913116	0.925379	0.924033	0.89335	0.923563	0.920287	0.930961	0.92844	0.940797	0.927261	0.933011	0.939167	0.910926	0.928402	0.901417	0.898222	0.905173	0.881061	0.931202
cg26808637	0.913413	0.887734	0.890327	0.862486	0.81487	0.866793	0.890679	0.891241	0.873255	0.895056	0.91579	0.850117	0.862044	0.876135	0.872108	0.845317	0.857988	0.838854	0.909548	0.884749	0.862913	0.927422	0.898567	0.890258	0.851388	0.904895	0.853676	0.838113	0.895478	0.872318	0.838241	0.835021	0.858379	0.859161	0.860826	0.865986	0.876548	0.890972	0.861694	0.888002	0.880543	0.821145	0.855894	0.856952	0.8153	0.771792	0.849445	0.888911	0.929869
cg08939850	0.919531	0.885001	0.901271	0.91064	0.879343	0.910425	0.913363	0.91606	0.918635	0.931499	0.934185	0.898481	0.926995	0.865856	0.912107	0.896204	0.893947	0.893866	0.902565	0.925933	0.898278	0.904262	0.898882	0.927023	0.890147	0.86847	0.88052	0.890561	0.908652	0.907117	0.903576	0.903081	0.918622	0.880912	0.927299	0.929128	0.92889	0.932542	0.925424	0.911436	0.944844	0.873226	0.881784	0.919953	0.857143	0.87773	0.903164	0.910299	0.931412
cg06474225	0.830818	0.826266	0.813587	0.78267	0.727904	0.801537	0.861971	0.806416	0.835063	0.833961	0.834458	0.773071	0.649563	0.815372	0.69236	0.826222	0.783641	0.829222	0.789903	0.824843	0.815217	0.755996	0.748042	0.797276	0.798527	0.601444	0.815984	0.775593	0.862237	0.80511	0.825677	0.743902	0.804962	0.750499	0.872898	0.890496	0.872315	0.87554	0.872684	0.850544	0.834898	0.820485	0.817083	0.784906	0.698299	0.7358	0.73788	0.801827	0.857689
cg16683060	0.857798	0.88742	0.883732	0.899164	0.871662	0.876395	0.867186	0.847927	0.883357	0.866931	0.895423	0.833287	0.849964	0.839373	0.811266	0.905487	0.832979	0.864704	0.890511	0.897235	0.892665	0.757504	0.850408	0.874123	0.86568	0.777965	0.883829	0.868864	0.893084	0.895909	0.911961	0.823432	0.874068	0.870087	0.884136	0.917087	0.893876	0.874335	0.872226	0.860903	0.886271	0.88395	0.890828	0.852731	0.847772	0.870316	0.867707	0.880256	0.888439
cg15618908	0.880521	0.887336	0.905088	0.895356	0.857601	0.905456	0.920198	0.902406	0.925475	0.929337	0.941609	0.896162	0.899835	0.907807	0.943157	0.89892	0.89465	0.881561	0.922667	0.931407	0.908877	0.922958	0.911997	0.927773	0.91777	0.811241	0.890319	0.88201	0.905277	0.930426	0.914175	0.934226	0.892098	0.865676	0.94062	0.922635	0.926367	0.925515	0.934689	0.933943	0.925192	0.890571	0.884901	0.928596	0.920985	0.899802	0.914165	0.856392	0.896043
cg06677367	0.849763	0.870136	0.859135	0.86919	0.870888	0.848036	0.909178	0.873464	0.87508	0.911533	0.879254	0.850229	0.870274	0.891327	0.89654	0.881408	0.830402	0.909906	0.882472	0.841088	0.879188	0.892294	0.879641	0.880779	0.844567	0.936884	0.900104	0.859289	0.854442	0.857906	0.872308	0.864686	0.891594	0.848858	0.870837	0.889053	0.900929	0.892574	0.872211	0.91122	0.922846	0.827741	0.897025	0.84658	0.893548	0.846434	0.888931	0.868594	0.844665
cg15321306	0.798798	0.819825	0.813705	0.829311	0.875839	0.732338	0.740545	0.771695	0.820332	0.729116	0.837218	0.849936	0.672419	0.79822	0.886482	0.860382	0.744135	0.821197	0.871718	0.751228	0.810865	0.80367	0.677656	0.895311	0.764865	0.86562	0.844725	0.870079	0.861778	0.86109	0.800499	0.826861	0.781595	0.681792	0.80103	0.760476	0.772399	0.77308	0.86712	0.703133	0.77971	0.915471	0.793757	0.880074	0.781229	0.832578	0.816202	0.785706	0.788044
cg19360930	0.926438	0.943266	0.938714	0.937271	0.938788	0.941833	0.95142	0.943363	0.942884	0.944987	0.939646	0.93521	0.953325	0.931914	0.947105	0.957934	0.93166	0.949708	0.949652	0.937055	0.932128	0.950005	0.956571	0.951428	0.941673	0.952357	0.955883	0.935206	0.929119	0.949776	0.949403	0.942849	0.952172	0.936592	0.960948	0.961679	0.939932	0.947995	0.956308	0.953928	0.958578	0.944115	0.947216	0.950005	0.948334	0.93866	0.947595	0.927428	0.951908
cg20675173	0.821232	0.724294	0.896428	0.769241	0.814059	0.811832	0.668107	0.736291	0.799612	0.65886	0.811495	0.821298	0.629237	0.809225	0.855583	0.832677	0.666405	0.797923	0.866742	0.754317	0.797835	0.697716	0.544021	0.854683	0.819213	0.779648	0.841774	0.838651	0.880001	0.810352	0.794119	0.799831	0.593067	0.735322	0.75039	0.649236	0.591636	0.650955	0.804215	0.723293	0.773661	0.800906	0.819307	0.760105	0.749965	0.719981	0.696192	0.788165	0.842847
cg11569478	0.856506	0.814084	0.856627	0.862747	0.90602	0.821693	0.780708	0.820527	0.856963	0.771081	0.85025	0.92383	0.774457	0.838186	0.798165	0.915386	0.637497	0.882582	0.912233	0.785351	0.802156	0.829844	0.701359	0.903909	0.789182	0.841096	0.885649	0.89039	0.909921	0.895323	0.738521	0.804717	0.693187	0.791786	0.84411	0.769285	0.729802	0.804979	0.834366	0.755282	0.826945	0.886666	0.813075	0.894859	0.751883	0.746503	0.736533	0.801622	0.850538
cg00089814	0.81075	0.83924	0.864041	0.799958	0.796229	0.803597	0.817543	0.780428	0.850599	0.854463	0.818493	0.795395	0.792565	0.79141	0.917145	0.836093	0.784061	0.769162	0.824753	0.76342	0.764464	0.789409	0.895946	0.826334	0.804913	0.908164	0.884672	0.846272	0.797309	0.889343	0.854893	0.810609	0.826789	0.764701	0.813033	0.860135	0.764679	0.774686	0.826444	0.761775	0.833271	0.839666	0.832036	0.81188	0.847624	0.837161	0.851947	0.813003	0.87226
cg27356115	0.794286	0.843733	0.773646	0.859478	0.834303	0.805556	0.847653	0.787731	0.812626	0.828439	0.835915	0.809967	0.798611	0.829707	0.833527	0.849432	0.805179	0.858599	0.810863	0.818246	0.83221	0.680298	0.555328	0.799344	0.840486	0.48768	0.851851	0.833502	0.884495	0.743091	0.842849	0.82246	0.874341	0.777393	0.893005	0.875544	0.885784	0.847759	0.864725	0.841272	0.881369	0.842034	0.799771	0.825612	0.795147	0.790427	0.711616	0.747688	0.706273
cg26955845	0.814916	0.837668	0.777745	0.866568	0.838167	0.752797	0.790738	0.738646	0.823683	0.73616	0.850137	0.893096	0.697828	0.768971	0.911537	0.820795	0.770233	0.856025	0.846247	0.811606	0.827261	0.798332	0.733481	0.906735	0.796127	0.905828	0.875618	0.848979	0.888637	0.907509	0.779224	0.85093	0.858565	0.787515	0.783497	0.787774	0.764561	0.828664	0.854297	0.817484	0.787518	0.884113	0.779552	0.906536	0.799718	0.845948	0.812095	0.809696	0.744491
cg22950831	0.811521	0.900551	0.913134	0.912567	0.927544	0.907091	0.882407	0.72224	0.869639	0.84997	0.857953	0.912748	0.815196	0.916067	0.922704	0.908709	0.896989	0.924451	0.907877	0.889331	0.894865	0.913842	0.735294	0.936112	0.914329	0.86322	0.92943	0.91635	0.920748	0.907311	0.936758	0.936669	0.888016	0.850876	0.891596	0.923568	0.819265	0.859877	0.918535	0.895312	0.922266	0.923004	0.924037	0.920398	0.934989	0.932655	0.842557	0.80976	0.850906
cg08521995	0.805376	0.828734	0.848011	0.715507	0.745505	0.807466	0.845807	0.846093	0.812192	0.835791	0.877962	0.756517	0.792093	0.807855	0.827752	0.770732	0.747946	0.697477	0.867275	0.791584	0.776337	0.830069	0.710648	0.798617	0.782827	0.800547	0.719516	0.734084	0.828452	0.751172	0.742951	0.667469	0.715738	0.731118	0.745714	0.737087	0.830434	0.828776	0.787937	0.818462	0.82567	0.644803	0.766493	0.765387	0.750776	0.646707	0.764313	0.802566	0.866565
cg04416111	0.782106	0.767742	0.835178	0.659009	0.789395	0.764312	0.684077	0.775142	0.812988	0.834365	0.771891	0.785346	0.751473	0.709158	0.807531	0.74356	0.693629	0.610615	0.795174	0.704186	0.764993	0.776112	0.555322	0.751047	0.766263	0.865781	0.720409	0.781038	0.664741	0.810005	0.821457	0.870624	0.779762	NA	0.846532	0.705746	0.667502	0.761022	0.818044	0.73516	0.786789	0.758145	0.739084	0.791127	0.737249	0.797963	0.811903	0.742932	0.86147
cg09907068	0.793901	0.829905	0.86554	0.789992	0.795765	0.82295	0.787255	0.830461	0.863663	0.814937	0.781749	0.776825	0.703526	0.826754	0.824258	0.819992	0.675818	0.790797	0.864994	0.823636	0.749862	0.6959	0.673474	0.870994	0.836211	0.57315	0.768693	0.798114	0.864058	0.790627	0.79867	0.798551	0.776148	0.769952	0.810907	0.824384	0.815247	0.83164	0.789647	0.758034	0.776133	0.840844	0.811171	0.8129	0.818565	0.690033	0.878514	0.778345	0.838824
cg12062220	0.849936	0.835545	0.844899	0.838969	0.750177	0.809327	0.863503	0.860703	0.856868	0.856684	0.931617	0.86003	0.842154	0.774454	0.872678	0.818884	0.841552	0.814261	0.852083	0.867445	0.802026	0.85808	0.78691	0.882278	0.825912	0.797935	0.834532	0.795251	0.877957	0.884057	0.825125	0.849748	0.884939	0.822041	0.900742	0.929388	0.911395	0.926392	0.908323	0.881719	0.913928	0.811773	0.787776	0.883992	0.774732	0.800589	0.866678	0.827422	0.882571
cg13860281	0.614447	0.760307	0.606409	0.816878	0.870342	0.705908	0.763622	0.502342	0.674818	0.665277	0.781679	0.798374	0.738317	0.713519	0.853875	0.762607	0.737595	0.765381	0.634885	0.629803	0.733395	0.779532	0.781025	0.843608	0.793481	0.843843	0.81424	0.837427	0.830691	0.871029	0.803637	0.875352	0.8461	0.78215	0.743082	0.77355	0.783355	0.784988	0.793208	0.757035	0.865006	0.865547	0.645296	0.851648	0.833584	0.794752	0.664123	0.571417	0.306673
cg07469815	0.772609	0.823606	0.849451	0.835326	0.843758	0.815992	0.764267	0.705138	0.761615	0.755727	0.850701	0.856498	0.725287	0.858534	0.857481	0.878614	0.747411	0.831076	0.882	0.780517	0.787952	0.814122	0.651915	0.893542	0.842257	0.940289	0.831836	0.910515	0.885118	0.87308	0.838593	0.913097	0.765306	0.695706	0.729552	0.751462	0.730635	0.738469	0.88329	0.829628	0.851377	0.850972	0.84758	0.901654	0.855197	0.758416	0.652563	0.796614	0.765056
cg04148163	0.829448	0.79854	0.837495	0.830378	0.836646	0.874077	0.826596	0.883469	0.878047	0.793725	0.896456	0.806608	0.799793	0.820469	0.877238	0.755869	0.740734	0.844656	0.850618	0.840209	0.846632	0.884945	0.834455	0.848269	0.726955	0.891873	0.788735	0.798379	0.844932	0.855987	0.804295	0.847313	0.832924	0.730455	0.869565	0.865447	0.85443	0.848492	0.859526	0.86615	0.885227	0.793042	0.760323	0.818865	0.815989	0.686812	0.816329	0.839583	0.829973
cg12002455	0.858584	0.867502	0.873132	0.8498	0.855967	0.845934	0.860272	0.832479	0.88926	0.889886	0.866771	0.833706	0.851154	0.880273	0.773194	0.887528	0.85033	0.860323	0.839584	0.808279	0.855263	0.799775	0.848353	0.857805	0.84302	0.685886	0.81975	0.842221	0.900031	0.77015	0.886999	0.807269	0.866451	0.853434	0.877533	0.921748	0.871563	0.83477	0.872178	0.846854	0.845914	0.866607	0.86218	0.76038	0.808403	0.830854	0.811965	0.834795	0.879486
cg27182510	0.854064	0.872958	0.865089	0.843087	0.894753	0.840193	0.791491	0.824928	0.845054	0.837367	0.88406	0.829381	0.75359	0.883391	0.773525	0.881997	0.796461	0.883302	0.855555	0.859038	0.853899	0.76764	0.607354	0.899786	0.853227	0.596364	0.838885	0.843623	0.875412	0.836683	0.816531	0.842104	0.791777	0.812468	0.859118	0.838057	0.846244	0.800055	0.87497	0.834094	0.882048	0.880503	0.877412	0.853337	0.8452	0.819495	0.722193	0.815094	0.872491
cg19428722	0.716337	0.875668	0.872605	0.885544	0.719911	0.856737	0.903587	0.899608	0.877797	0.918266	0.926599	0.68848	0.881272	0.670887	0.790654	0.630685	0.892542	0.915474	0.894692	0.616767	0.858748	0.628319	0.889375	0.699984	0.884195	0.87789	0.892783	0.889856	0.681618	0.918026	0.663275	0.911508	0.906509	0.868157	0.918965	0.916298	0.916299	0.917028	0.717875	0.892003	0.939268	0.669603	0.851698	0.919406	0.873577	0.867757	0.880347	0.640739	0.885241
cg08824847	0.670574	0.789022	0.582846	0.82909	0.818213	0.704028	0.752907	0.532919	0.695228	0.658867	0.819239	0.789443	0.686097	0.71314	0.876953	0.777233	0.734923	0.801829	0.689306	0.765882	0.796604	0.767834	0.692857	0.824615	0.839592	0.825215	0.834296	0.804493	0.837585	0.832425	0.788158	0.842849	0.844296	0.766057	0.724462	0.780903	0.742615	0.786463	0.795916	0.754042	0.867289	0.844357	0.716211	0.826576	0.81773	0.78561	0.700751	0.653277	0.450583
cg11012153	0.880558	0.868186	0.883949	0.848771	0.80823	0.847992	0.862711	0.835575	0.861928	0.87481	0.892154	0.882353	0.898914	0.831303	0.919203	0.85051	0.842718	0.859853	0.866148	0.875492	0.845604	0.886219	0.887402	0.890068	0.858832	0.844886	0.86068	0.843762	0.888876	0.85751	0.866424	0.875607	0.881173	0.858862	0.904616	0.902128	0.910402	0.915372	0.906779	0.894004	0.919694	0.86859	0.853453	0.886181	0.855853	0.850984	0.892721	0.891615	0.895448
cg26028571	0.927419	0.930262	0.915363	0.926619	0.908755	0.925369	0.932564	0.90488	0.921799	0.934374	0.941536	0.923578	0.943445	0.92216	0.937044	0.92369	0.926727	0.925984	0.93421	0.932323	0.930089	0.917873	0.958776	0.935938	0.930174	0.986094	0.924302	0.928152	0.932722	0.931656	0.921478	0.966187	0.943256	0.941539	0.953743	0.948157	0.94403	0.943278	0.945906	0.957525	0.950408	0.927245	0.927879	0.932465	0.920715	0.92655	0.92407	0.918816	0.945914
cg26082814	0.818071	0.818337	0.847725	0.84028	0.830968	0.803596	0.842546	0.823521	0.825797	0.758128	0.866922	0.824864	0.786303	0.840952	0.853926	0.837567	0.681205	0.814106	0.859171	0.755025	0.807797	0.827749	0.808114	0.853166	0.772247	0.918885	0.798468	0.860429	0.869669	0.897225	0.83953	0.773619	0.758596	0.789447	0.845742	0.780177	0.835323	0.811305	0.816566	0.758059	0.803391	0.837808	0.876511	0.847149	0.811614	0.787467	0.797615	0.791662	0.827204
cg26994377	0.822007	0.793232	0.758774	0.787767	0.843697	0.78787	0.728412	0.706911	0.774778	0.809846	0.755898	0.823458	0.680536	0.711612	0.902571	0.834546	0.745425	0.818088	0.818525	0.684244	0.752716	0.763206	0.787396	0.854705	0.689622	0.751726	0.843235	0.82328	0.740958	0.795737	0.696765	0.739765	0.857868	0.561605	0.780588	0.715889	0.774998	0.750308	0.76657	0.835673	0.849668	0.857558	0.708303	0.904613	0.785187	0.812641	0.67084	0.828609	0.80754
cg08422793	0.864338	0.862197	0.864296	0.85211	0.766015	0.828132	0.863507	0.855333	0.865215	0.868227	0.919524	0.849859	0.84945	0.830926	0.896765	0.811147	0.836545	0.833573	0.880026	0.843243	0.84747	0.861378	0.848452	0.852922	0.82765	0.660498	0.837701	0.845025	0.872359	0.883552	0.873458	0.85462	0.84071	0.837322	0.871311	0.86508	0.899636	0.914295	0.879589	0.865018	0.90267	0.81678	0.791506	0.868347	0.822447	0.791366	0.879739	0.854329	0.859163
cg17951878	0.770683	0.809004	0.7529	0.757212	0.802928	0.764321	0.818604	0.664593	0.751058	0.731763	0.838004	0.743431	0.807005	0.783645	0.801573	0.731629	0.755132	0.703695	0.797099	0.710174	0.749537	0.867031	0.823881	0.793509	0.802495	0.727421	0.74991	0.823147	0.847035	0.788323	0.841994	0.899445	0.764093	0.803496	0.733132	0.750134	0.843517	0.794527	0.782694	0.769576	0.850328	0.788531	0.71694	0.834342	0.84917	0.675451	0.734678	0.740222	0.565933
cg01312394	0.60332	0.800755	0.499776	0.862262	0.839063	0.683771	0.805337	0.533401	0.630365	0.637975	0.752133	0.863793	0.65836	0.720239	0.854226	0.725457	0.73544	0.80978	0.571167	0.656344	0.80555	0.822287	0.787732	0.847538	0.852493	0.800603	0.826759	0.848703	0.877633	0.85249	0.816671	0.836055	0.853699	0.800904	0.737467	0.756836	0.767314	0.777032	0.783086	0.754488	0.847302	0.804967	0.68733	0.84604	0.815625	0.785987	0.781732	0.55914	0.332948
cg09187338	0.786857	0.820359	0.865115	0.775049	0.829242	0.800581	0.786239	0.77774	0.756567	0.757299	0.81133	0.788057	0.703372	0.799165	0.934156	0.893516	0.769253	0.784748	0.872562	0.861918	0.707832	0.814169	0.666103	0.868274	0.84374	0.897995	0.870713	0.870926	0.847592	0.886099	0.849532	0.92363	0.829393	0.736476	0.78456	0.783158	0.853623	0.816096	0.868265	0.802894	0.841639	0.888642	0.832404	0.892505	0.867439	0.826926	0.72437	0.799462	0.868273
cg16336494	0.650191	0.82604	0.573659	0.83149	0.802123	0.739482	0.851646	0.65694	0.644374	0.736968	0.818571	0.840375	0.806224	0.722444	0.852418	0.752779	0.801324	0.837213	0.564443	0.78847	0.811372	0.844474	0.883785	0.829043	0.800545	0.559932	0.807766	0.834109	0.873985	0.835794	0.807702	0.84539	0.878936	0.805682	0.873734	0.854288	0.829406	0.864368	0.789007	0.838091	0.901225	0.842883	0.698746	0.854697	0.842571	0.791255	0.748825	0.629582	0.374694
cg16103712	0.835609	0.814788	0.859968	0.76366	0.770606	0.820037	0.867686	0.823513	0.816119	0.815611	0.887897	0.77156	0.782257	0.833052	0.855274	0.744408	0.802989	0.758304	0.85278	0.779995	0.770871	0.85979	0.778577	0.824297	0.788476	0.88941	0.744639	0.816075	0.864493	0.86394	0.821028	0.83633	0.804328	0.735211	0.818005	0.737219	0.850755	0.855494	0.855647	0.832786	0.865054	0.741454	0.731639	0.826957	0.799562	0.686896	0.856849	0.793798	0.860157
cg26986871	0.832638	0.867481	0.837829	0.88913	0.863488	0.820736	0.930576	0.735751	0.825923	0.871765	0.892928	0.899744	0.893377	0.835923	0.933743	0.855982	0.899338	0.894297	0.838411	0.870809	0.884371	0.889976	0.925233	0.915367	0.918434	0.854422	0.894184	0.885862	0.919971	0.879327	0.909514	0.907467	0.938896	0.877084	0.915155	0.915041	0.934559	0.927002	0.914888	0.900291	0.947417	0.897798	0.82563	0.902722	0.895226	0.886389	0.821802	0.796872	0.757284
cg24839386	0.728917	0.740189	0.727982	0.787849	0.735615	0.755325	0.884227	0.643774	0.756769	0.784416	0.861397	0.844892	0.818812	0.749566	0.903718	0.772888	0.830633	0.798174	0.789688	0.779446	0.814899	0.882739	0.87076	0.805836	0.788691	0.675	0.787857	0.852567	0.877528	0.829908	0.853797	0.837268	0.875879	0.790208	0.908356	0.872103	0.883706	0.90423	0.864258	0.848982	0.909787	0.759065	0.713189	0.885783	0.768062	0.755571	0.78069	0.733339	0.761224
cg10288541	0.879486	0.911627	0.811817	0.883323	0.782448	0.816455	0.855932	0.894105	0.891234	0.881484	NA	0.893063	0.850126	0.841615	0.908241	0.835946	0.904229	0.887211	0.844257	0.87865	0.816946	0.855238	0.893737	0.80309	0.853354	0.431312	0.879165	0.881006	0.899437	0.881139	0.877958	0.873284	0.89097	0.842115	0.886336	0.911235	0.881427	0.904811	0.909919	0.810868	0.911547	0.819606	0.849693	0.905457	0.823814	0.895004	0.781519	0.878481	0.868945
cg13332142	0.861158	0.809057	0.844807	0.755968	0.839283	0.824397	0.791596	0.809889	0.863381	0.801337	0.891146	0.761846	0.796362	0.806439	0.767844	0.773594	0.760908	0.785547	0.893515	0.849144	0.820675	0.856778	0.648057	0.821578	0.826715	0.750447	0.72444	0.815161	0.831688	0.784204	0.681459	0.703796	0.782354	0.763264	0.822484	0.757714	0.798658	0.834613	0.800075	0.839239	0.868996	0.658809	0.772146	0.7137	0.717499	0.748625	0.796964	0.811692	0.864981
cg18010131	0.54711	0.828514	0.524929	0.889282	0.912686	0.720973	0.830988	0.531993	0.60394	0.679476	0.785478	0.891663	0.82008	0.699029	0.909828	0.748566	0.828953	0.877731	0.566704	0.663876	0.862144	0.8877	0.874117	0.829125	0.913282	0.895079	0.928318	0.913821	0.936111	0.86703	0.914174	0.927661	0.92968	0.912248	0.858322	0.915257	0.850272	0.836715	0.822	0.798132	0.93951	0.928319	0.665402	0.844865	0.87321	0.852415	0.839878	0.52383	0.258696
cg27059698	0.884617	0.915829	0.844049	0.908633	0.891437	0.909554	0.911157	0.851489	0.907683	0.883331	0.919331	0.934488	0.90754	0.878957	0.936096	0.901722	0.877896	0.910983	0.90668	0.891558	0.892504	0.93759	0.921824	0.919151	0.915354	0.830346	0.911609	0.908491	0.929673	0.923489	0.903416	0.93052	0.938283	0.904388	0.927423	0.926081	0.902613	0.929263	0.883782	0.919276	0.93603	0.90095	0.914252	0.925938	0.928766	0.917081	0.919275	0.862478	0.812483
cg03462322	0.893974	0.885279	0.902748	0.878247	0.838334	0.861034	0.879555	0.884704	0.920062	0.922529	0.909222	0.888204	0.904176	0.840756	0.946253	0.883195	0.859766	0.895363	0.913159	0.894618	0.879691	0.870429	0.914225	0.902758	0.866143	0.753754	0.87948	0.892432	0.903628	0.928911	0.901233	0.916437	0.929719	0.857348	0.91679	0.919673	0.895475	0.928325	0.936619	0.892103	0.908368	0.863599	0.880741	0.917305	0.896182	0.880481	0.891015	0.897059	0.909954
cg15013617	0.744926	0.800569	0.79208	0.744622	0.787032	0.79196	0.793766	0.746885	0.782806	0.801667	0.834163	0.795667	0.77359	0.748474	0.794895	0.817402	0.785833	0.70924	0.787306	0.754034	0.740745	0.782806	0.716489	0.839596	0.822484	0.57246	0.785769	0.761853	0.875846	0.832702	0.817413	0.729852	0.734677	0.688322	0.740125	0.764048	0.744876	0.767175	0.814655	0.733421	0.79682	0.737251	0.708466	0.733061	0.728819	0.686827	0.771239	0.73101	0.762208
cg13610455	0.827805	0.838752	0.792022	0.828881	0.843685	0.757209	0.82305	0.728217	0.803096	0.801735	0.875817	0.832852	0.712585	0.781475	0.834964	0.843235	0.765663	0.825051	0.833351	0.784463	0.765737	0.732632	0.787536	0.861219	0.842534	0.965125	0.831685	0.84894	0.879628	0.818989	0.684449	0.804717	0.835271	0.722653	0.81517	0.821405	0.828286	0.818824	0.832554	0.809978	0.824086	0.851387	0.798195	0.876039	0.795846	0.812161	0.79515	0.812718	0.80159
cg14454094	0.77706	0.765549	0.831483	0.805758	0.889053	0.793217	0.745277	0.763432	0.799309	0.740875	0.833981	0.800777	0.727004	0.823915	0.775409	0.851778	0.679137	0.818813	0.838726	0.763979	0.751146	0.79615	0.733271	0.869129	0.759704	0.788976	0.79877	0.828303	0.890906	0.801992	0.78533	0.757865	0.678874	0.751064	0.812159	0.770721	0.756543	0.809922	0.820768	0.7491	0.830619	0.882694	0.780819	0.841411	0.775974	0.684755	0.705462	0.801747	0.733104
cg08375396	0.808434	0.818946	0.87147	0.772805	0.821194	0.842556	0.893566	0.83722	0.785977	0.876838	0.90515	0.770177	0.800364	0.838403	0.768689	0.80064	0.762489	0.768826	0.882969	0.820127	0.789856	0.832377	0.813087	0.825051	0.782856	0.76062	0.753778	0.80093	0.879867	0.771253	0.817358	0.779466	0.751427	0.754971	0.830634	0.370083	0.84357	0.784506	0.802655	0.797994	0.86447	0.622714	0.824776	0.719375	0.784167	0.647722	0.784429	0.816244	0.876886
cg12542656	0.832625	0.860593	0.856564	0.862776	0.842648	0.846714	0.872437	0.830698	0.879067	0.888907	0.832382	0.840779	0.850551	0.851613	0.879127	0.843969	0.866734	0.848398	0.847612	0.817186	0.866594	0.849738	0.781918	0.869871	0.82527	0.92342	0.851236	0.847395	0.859744	0.832221	0.831187	0.863049	0.883491	0.831476	0.861351	0.878119	0.837455	0.862822	0.879727	0.838554	0.907463	0.841037	0.843331	0.87512	0.786408	0.837703	0.893519	0.86042	0.828596
cg17490196	0.791906	0.817113	0.742999	0.829217	0.784129	0.808942	0.860496	0.736371	0.81764	0.838294	0.826204	0.806993	0.772152	0.737409	0.904062	0.802936	0.760454	0.805952	0.788936	0.817644	0.774415	0.839572	0.862615	0.85933	0.821537	0.548707	0.837547	0.798099	0.796211	0.816602	0.846251	0.814632	0.856997	0.808314	0.834604	0.840437	0.873926	0.873676	0.890192	0.815025	0.879919	0.825628	0.735061	0.856076	0.790799	0.791374	0.672067	0.748505	0.761777
cg01511901	0.791691	0.781261	0.823075	0.745114	0.71293	0.7483	0.784941	0.786773	0.775397	0.798596	0.855023	0.774386	0.739178	0.767304	0.860101	0.719017	0.689392	0.685902	0.807565	0.733493	0.762773	0.82846	0.821609	0.758567	0.745509	0.751523	0.677333	0.760568	0.793763	0.780245	0.772554	0.768071	0.706355	0.730846	0.742191	0.713335	0.797329	0.79584	0.770734	0.822093	0.783404	0.642956	0.737041	0.769473	0.775746	0.655872	0.775515	0.771181	0.782821
cg05903736	0.584033	0.810222	0.584705	0.851931	0.859454	0.773781	0.848795	0.611832	0.715492	0.751403	0.807537	0.879478	0.809159	0.724213	0.903272	0.756252	0.837663	0.878917	0.613122	0.688162	0.836626	0.887574	0.865504	0.852978	0.863718	0.856693	0.900263	0.875615	0.90907	0.820831	0.882062	0.886359	0.914579	0.875454	0.876904	0.911149	0.874492	0.877586	0.846444	0.78761	0.932428	0.874906	0.663889	0.883302	0.865551	0.833566	0.781535	0.553604	0.374501
cg26345203	0.890892	0.878193	0.875716	0.816471	0.855068	0.861357	0.913237	0.906654	0.896915	0.893701	0.908775	0.875119	0.897317	0.884437	0.794328	0.869542	0.832789	0.842085	0.898527	0.876046	0.868294	0.790021	0.798774	0.875792	0.862252	0.53787	0.850062	0.805254	0.905532	0.833935	0.845946	0.786249	0.854539	0.85269	0.869596	0.876737	0.904015	0.878068	0.877789	0.87631	0.927034	0.821691	0.875453	0.832781	0.847837	0.803577	0.893694	0.890639	0.906544
cg07206712	0.8236	0.859517	0.797788	0.838467	0.772158	0.784813	0.867772	0.83794	0.826388	0.849705	0.900778	0.863525	0.847086	0.788227	0.897599	0.804335	0.843651	0.842359	0.857411	0.837904	0.829474	0.889659	0.844976	0.872958	0.822662	0.822567	0.816899	0.833668	0.877228	0.864362	0.848905	0.858969	0.891018	0.819484	0.907052	0.907708	0.882866	0.913928	0.896758	0.857908	0.926793	0.852814	0.7823	0.872128	0.81319	0.814891	0.834242	0.828906	0.83843
cg07830472	0.689983	0.77646	0.813191	0.775806	0.800574	0.761124	0.636563	0.713296	0.795576	0.735119	0.728692	0.791288	0.631426	0.789448	0.869496	0.771167	0.619355	0.716781	0.811568	0.654441	0.667228	0.741475	0.718016	0.802402	0.754673	0.763829	0.760025	0.804902	0.695547	0.888814	0.834706	0.87926	0.764914	0.572607	0.652587	0.655927	0.725687	0.689353	0.742038	0.731251	0.76698	0.876779	0.751548	0.843153	0.724648	0.737621	0.683866	0.709229	0.732389
cg01544903	0.64344	0.77881	0.561815	0.827374	0.7763	0.669924	0.817963	0.601769	0.664959	0.713401	0.78147	0.831836	0.777764	0.70299	0.866929	0.732412	0.807103	0.821692	0.641826	0.707785	0.790135	0.806101	0.853218	0.801276	0.778859	0.691065	0.843474	0.870828	0.86093	0.831729	0.788466	0.752642	0.871713	0.809489	0.854974	0.889626	0.783475	0.847209	0.813222	0.737069	0.925177	0.803433	0.66814	0.852966	0.750817	0.795856	0.731361	0.658342	0.525518
cg12761965	0.787974	0.850274	0.754449	0.797552	0.806676	0.775926	0.833568	0.765954	0.828581	0.809663	0.824114	0.776881	0.746992	0.74033	0.878336	0.770915	0.786528	0.759142	0.788665	0.758634	0.771704	0.813688	0.821019	0.802071	0.782706	0.880114	0.812043	0.803488	0.814489	0.803603	0.756139	0.716082	0.827195	0.712927	0.80366	0.839948	0.78697	0.805294	0.799385	0.762523	0.86128	0.762317	0.794919	0.808537	0.794702	0.724094	0.772701	0.773794	0.730424
cg04461678	0.850539	0.805534	0.875718	0.748654	0.745267	0.785408	0.84618	0.869266	0.794997	0.843271	0.900443	0.726235	0.777507	0.805059	0.864066	0.736872	0.711923	0.720238	0.857808	0.829635	0.755721	0.792541	0.826321	0.813326	0.759832	0.82104	0.642016	0.773693	0.790288	0.79517	0.824991	0.745273	0.720784	0.766679	0.73737	0.76111	0.84233	0.825664	0.817264	0.853864	0.820564	0.71721	0.751153	0.789546	0.787951	0.594402	0.794889	0.817099	0.902592
cg07835482	0.845825	0.776434	0.816899	0.710269	0.812262	0.792822	0.837107	0.826498	0.760282	0.808071	0.900062	0.700964	0.773722	0.814573	0.832538	0.722333	0.757774	0.73763	0.853141	0.783151	0.732665	0.859345	0.831494	0.744898	0.753899	0.837451	0.639994	0.761327	0.755434	0.780093	0.773802	0.734809	0.762284	0.765778	0.746296	0.709421	0.849793	0.823526	0.751701	0.845411	0.86577	0.738597	0.759888	0.761456	0.782307	0.709145	0.77371	0.773775	0.724469
cg14106046	0.859215	0.863305	0.872882	0.849915	0.835494	0.879656	0.844548	0.804046	0.827237	0.868482	0.898152	0.869902	0.82933	0.832804	0.940328	0.871827	0.81401	0.861623	0.897122	0.88	0.837315	0.876687	0.863866	0.897176	0.872158	0.94004	0.897405	0.891305	0.844956	0.884952	0.878228	0.922624	0.88934	0.827948	0.888593	0.872556	0.869636	0.875528	0.918106	0.90036	0.893812	0.890624	0.860349	0.920411	0.888937	0.849399	0.847478	0.858034	0.83139
cg20175702	0.824931	0.77964	0.828121	0.817738	0.816219	0.726413	0.788374	0.78312	0.793213	0.775094	0.778239	0.758341	0.626386	0.771509	0.805872	0.80393	0.732694	0.777236	0.882683	0.709945	0.743628	0.810438	0.536757	0.834866	0.720552	0.756786	0.771721	0.810952	0.876824	0.832359	0.623601	0.714319	0.748903	0.559399	0.679146	0.747151	0.658762	0.710736	0.771345	0.769268	0.792711	0.83636	0.796447	0.840634	0.733085	0.696052	0.791775	0.8397	0.862674
cg18388547	0.812208	0.811637	0.791947	0.798064	0.811219	NA	0.816183	0.76099	0.80844	0.828158	0.815732	0.786998	0.706356	0.782623	0.865725	0.764372	0.773067	0.756227	0.771444	0.775802	0.800975	0.800456	0.733771	0.794388	0.776703	0.791793	0.805102	0.806247	0.802903	0.823556	0.790987	0.77307	0.830402	0.705786	0.75061	0.825846	0.771932	0.826478	0.80641	0.823301	0.814072	0.740791	0.795377	0.852234	0.767716	0.810583	0.795959	0.757065	0.71148
cg19588016	0.80038	0.886893	0.787301	0.928472	0.904039	0.873196	0.870566	0.771183	0.832721	0.84348	0.848713	0.891127	0.879394	0.888174	0.846295	0.909163	0.852438	0.909691	0.877289	0.892465	0.879075	0.866569	0.827232	0.910569	0.910812	0.722674	0.92421	0.8732	0.922563	0.875498	0.909384	0.893889	0.927042	0.89963	0.886705	0.921049	0.913339	0.903123	0.942701	0.875462	0.918319	0.934196	0.859347	0.900794	0.868314	0.90732	0.862225	0.796672	0.638255
cg08670693	0.885036	0.878423	0.907721	0.900367	0.852311	0.873298	0.898515	0.899601	0.902448	0.902956	0.920783	0.849555	0.893307	0.906305	0.911024	0.898132	0.846842	0.908051	0.911318	0.91422	0.882032	0.894178	0.875339	0.887373	0.861025	0.884695	0.85786	0.845671	0.907414	0.897953	0.90575	0.916552	0.92345	0.874471	0.906294	0.895771	0.936844	0.916489	0.92895	0.922259	0.949687	0.902012	0.885715	0.903798	0.898528	0.886441	0.887373	0.900811	0.922466
cg01957897	0.843661	0.886263	0.87554	0.879867	0.862193	0.86153	0.895666	0.76375	0.850165	0.89255	0.886318	0.877487	0.877435	0.840464	0.913225	0.883098	0.866563	0.873083	0.848168	0.855648	0.825543	0.8628	0.876104	0.889979	0.873067	0.946841	0.888708	0.893289	0.866135	0.891106	0.899812	0.892365	0.913353	0.881043	0.903641	0.905203	0.917554	0.893133	0.904724	0.903123	0.924916	0.894073	0.854776	0.89517	0.896128	0.88036	0.694725	0.849003	0.796602
cg14065857	0.814234	0.794919	0.851768	0.786108	0.788437	0.819864	0.8476	0.83761	0.864856	0.814561	0.892539	0.808112	0.788806	0.827623	0.793017	0.800515	0.71037	0.77394	0.824912	0.815727	0.848895	0.810402	0.730824	0.815325	0.727195	0.74864	0.774651	0.729852	0.794281	0.761833	0.711102	0.765087	0.747344	0.798823	0.851026	0.804015	0.856806	0.796342	0.815527	0.834784	0.85068	0.659856	0.792635	0.683756	0.760102	0.6786	0.792297	0.779076	0.887754
cg23014871	0.820728	0.86901	0.89385	0.811451	0.853713	0.80352	0.835865	0.796619	0.851987	0.828565	0.852777	0.839782	0.840421	0.839292	0.826738	0.863218	0.85334	0.796059	0.853628	0.826648	0.843213	0.728179	0.630619	0.899117	0.800899	0.479938	0.86139	0.806399	0.869956	0.796932	0.80018	0.791858	0.884855	0.84055	0.846229	0.871604	0.864855	0.824449	0.815284	0.809031	0.866382	0.844469	0.851383	0.805068	0.794337	0.821674	0.821539	0.82069	0.84358
cg02954562	0.726532	0.780063	0.658538	0.758653	0.758995	0.753588	0.81406	0.649415	0.75848	0.793139	0.773571	0.771774	0.763595	0.712695	0.846262	0.735258	0.799134	0.749615	0.674729	0.657708	0.725423	0.833006	0.795323	0.805678	0.791212	0.75218	0.820199	0.813028	0.808614	0.762145	0.839528	0.80479	0.848767	0.744662	0.80745	0.852445	0.813434	0.800159	0.800692	0.756074	0.855304	0.757954	0.709821	0.845172	0.713382	0.752671	0.609093	0.737151	0.600101
cg23076913	0.854454	0.858587	0.882913	0.877536	0.879263	0.863295	0.824041	0.820616	0.854582	0.756792	0.870359	0.892945	0.742075	0.82715	0.921339	0.895174	0.790984	0.884034	0.883756	0.845594	0.82944	0.852632	0.826682	0.893309	0.859695	0.827489	0.916377	0.872288	0.887593	0.886986	0.837153	0.892702	0.893318	0.815038	0.88621	0.885489	0.880138	0.864402	0.91146	0.81458	0.907431	0.900244	0.874414	0.908509	0.886203	0.861913	0.775192	0.848199	0.851328
cg09481404	0.767867	0.819052	0.77015	0.815606	0.731804	0.774004	0.836414	0.73985	0.812845	0.82072	0.89273	0.835618	0.832832	0.772468	0.898728	0.786868	0.821229	0.798531	0.83723	0.807069	0.814506	0.82812	0.891507	0.844932	0.766243	0.758473	0.821613	0.797778	0.826776	0.862924	0.813543	0.809754	0.878747	0.7803	0.870768	0.886523	0.870229	0.91876	0.896103	0.843137	0.902923	0.810612	0.73474	0.872294	0.784134	0.806031	0.793835	0.803334	0.786247
cg27282397	0.856651	0.888052	0.853523	0.867791	0.855969	0.879104	0.863988	0.841872	0.860767	0.874005	0.847385	0.884574	0.861315	0.82936	0.929071	0.882019	0.869548	0.875509	0.879253	0.877521	0.824905	0.860618	0.871895	0.921237	0.854925	0.958216	0.883268	0.862622	0.870658	0.865901	0.863998	0.895789	0.88882	0.857267	0.887997	0.897954	0.911384	0.894178	0.907727	0.888698	0.928077	0.874819	0.868545	0.888586	0.865422	0.880125	0.765683	0.844947	0.885943
cg18178715	0.787931	0.838075	0.786329	0.764732	0.788259	0.825141	0.818187	0.787089	0.812942	0.824141	0.857794	0.736699	0.767088	0.76639	0.857574	0.757797	0.765155	0.733671	0.777335	0.792448	0.731852	0.819378	0.710615	0.781814	0.758913	0.418569	0.780607	0.789825	0.861231	0.810473	0.816714	0.766414	0.797479	0.738669	0.824104	0.835154	0.832858	0.829308	0.82907	0.769074	0.845573	0.765596	0.735672	0.844851	0.800745	0.745866	0.719289	0.734422	0.76536
cg17327171	0.898192	0.892261	0.905873	0.856873	0.851149	0.896967	0.912826	0.846168	0.889366	0.901006	0.914754	0.895935	0.901299	0.902008	0.940895	0.888908	0.883379	0.881557	0.896084	0.907381	0.904273	0.917777	0.811359	0.903196	0.886822	0.891851	0.893745	0.877007	0.901492	0.882155	0.922408	0.895709	0.923366	0.884948	0.934039	0.943865	0.921098	0.924802	0.925271	0.91692	0.93189	0.873839	0.882178	0.902094	0.893758	NA	0.890922	0.866661	0.910486
cg05363955	0.790535	0.806039	0.864448	0.72822	0.779493	0.83089	0.775651	0.795391	0.788603	0.722476	0.905526	0.777769	0.718521	0.823387	0.707747	0.805771	0.622856	0.740266	0.902739	0.796336	0.782972	0.812817	0.594857	0.809377	0.771847	0.74475	0.723617	0.784347	0.783773	0.81833	0.796563	0.701193	0.713908	0.7778	0.795349	0.692573	0.75758	0.76404	0.770609	0.740569	0.860474	0.770469	0.779579	0.74586	0.748253	0.714337	0.717133	0.821432	0.812704
cg25597580	0.748564	0.800491	0.864484	0.743504	0.77061	0.753712	0.79351	0.68813	0.848917	0.829803	0.774777	0.818742	0.772079	0.783204	0.882326	0.825119	0.692819	0.726456	0.776629	0.751736	0.687178	0.81692	0.743122	0.792666	0.76274	0.838905	0.800961	0.779385	0.794333	0.814651	0.789442	0.792717	0.781058	0.793354	0.768566	0.789456	0.831812	0.773767	0.802523	0.816324	0.799667	0.76416	0.779081	0.82537	0.829606	0.77332	0.761347	0.754757	0.836321
cg14281592	0.74566	0.842766	0.741293	0.804277	0.845155	0.826861	0.847286	0.771619	0.850634	0.829891	0.882526	0.833952	0.820143	0.825917	0.88846	0.799128	0.794901	0.831817	0.788409	0.787682	0.816119	0.816604	0.830466	0.849581	0.809392	0.845315	0.805401	0.821387	0.875848	0.87092	0.809057	0.822732	0.88293	0.763438	0.873534	0.840418	0.85313	0.856547	0.860746	0.79449	0.891971	0.84299	0.819362	0.837326	0.789069	0.792827	0.83697	0.718667	0.756144
cg10476585	0.8657	0.850528	0.862218	0.870429	0.850598	0.906386	0.896185	0.856018	0.866002	0.836501	0.904154	0.835489	0.866488	0.89249	0.822361	0.870056	0.865862	0.835212	0.920231	0.888957	0.846141	0.800761	0.833172	0.885346	0.856954	0.893994	0.883468	0.877813	0.907039	0.829028	0.812148	0.87417	0.86474	0.853882	0.887181	0.857468	0.904916	0.873988	0.865981	0.880898	0.916202	0.92467	0.865241	0.889097	0.820182	0.844215	0.840536	0.848284	0.787539
cg11844042	0.877308	0.890835	0.829682	0.922651	0.933219	0.869317	0.893783	0.746679	0.818318	0.81573	0.859822	0.919495	0.876416	0.900664	0.910613	0.938095	0.888172	0.925502	0.91082	0.899578	0.908269	0.911597	0.85702	0.932069	0.929442	0.898436	0.946919	0.931384	0.931593	0.928762	0.922631	0.923869	0.929643	0.905827	0.917651	0.921507	0.919625	0.918779	0.921663	0.903928	0.944705	0.942845	0.88645	0.947907	0.906898	0.903711	0.907085	0.836369	0.761826
cg16608498	0.837292	0.816421	0.894954	0.763671	0.786517	0.753655	0.817817	0.813635	0.845129	0.832468	0.848222	0.745282	0.780143	0.822743	0.82384	0.795256	0.689465	0.739116	0.821553	0.770505	0.775191	0.766654	0.681679	0.834932	0.756709	0.731219	0.728633	0.795282	0.773688	0.805206	0.782885	0.714503	0.770629	0.717253	0.775354	0.835488	0.776647	0.784672	0.828021	0.805703	0.831817	0.684001	0.798937	0.789537	0.781397	0.738462	0.762472	0.791617	0.866628
cg24367957	0.810273	0.827039	0.863787	0.757191	0.803993	0.804389	0.848291	0.850045	0.828879	0.877845	0.886458	0.774312	0.731764	0.82125	0.807578	0.827633	0.737932	0.778386	0.842511	0.810363	0.754546	0.788679	0.653757	0.849934	0.752018	0.739953	0.67113	0.76155	0.860395	0.831715	0.847887	0.768843	0.764012	0.755046	0.751194	0.779321	0.79178	0.78932	0.836419	0.826615	0.850905	0.754118	0.798887	0.826559	0.811221	0.655748	0.778766	0.79604	0.851165
cg00988346	0.814079	0.872011	0.817199	0.869051	0.800921	0.832311	0.888478	0.803494	0.867423	0.877281	0.894968	0.864819	0.853149	0.837851	0.880369	0.837668	0.82611	0.838057	0.873514	0.866354	0.883244	0.854654	0.864827	0.872051	0.830524	0.90985	0.835276	0.843684	0.916689	0.912837	0.848544	0.883145	0.878275	0.834151	0.883866	0.899692	0.898025	0.905111	0.881595	0.878447	0.914539	0.832803	0.863001	0.832421	0.828591	0.782223	0.837146	0.846672	0.869023
cg04585669	0.737525	0.80947	0.665225	0.825611	0.843431	0.727072	0.838681	0.610755	0.758531	0.797974	0.792856	0.8377	0.793055	0.769168	0.887847	0.776325	0.7867	0.817786	0.767074	0.728815	0.79856	0.813913	0.88854	0.814723	0.825172	0.938977	0.828664	0.831126	0.83729	0.811927	0.787486	0.871893	0.85902	0.816562	0.804571	0.831132	0.780131	0.832145	0.776026	0.767783	0.880076	0.795311	0.759817	0.851827	0.82186	0.80925	0.815006	0.749737	0.518134
cg20688651	0.771224	0.826082	0.817008	0.764642	0.782188	0.747628	0.676515	0.736546	0.777175	0.858008	0.826173	0.734803	0.642096	0.824727	0.77391	0.857425	0.800288	0.812853	0.850833	0.591576	0.83155	0.729805	0.676382	0.816476	0.787325	0.683194	0.822865	0.790665	0.805233	0.716662	0.769103	0.703297	0.793651	0.664064	0.815965	0.828558	0.7671	0.80555	0.718078	0.629167	0.821017	0.792148	0.816466	0.757348	0.753075	0.725337	0.611561	0.799065	0.870985
cg07507418	0.813468	0.822888	0.838927	0.805592	0.774651	0.796804	0.829392	0.792463	0.821229	0.859851	0.865141	0.826964	0.828988	0.788624	0.870243	0.796891	0.833663	0.806725	0.81374	0.785005	0.808131	0.822338	0.775024	0.790018	0.793985	0.89801	0.800012	0.820588	0.83601	0.805649	0.803111	0.801031	0.845856	0.837918	0.836095	0.852089	0.871825	0.864513	0.89314	0.851195	0.881607	0.746416	0.762635	0.864639	0.733243	0.791465	0.841267	0.838799	0.833393
cg07002540	0.897091	0.930012	0.899623	0.913624	0.911763	0.913844	0.912525	0.883119	0.897624	0.926498	0.910801	0.924944	0.895178	0.923432	0.911971	0.915713	0.924482	0.918438	0.916772	0.910723	0.917377	0.906878	0.878906	0.934594	0.904229	0.895452	0.933919	0.90819	0.906371	0.926662	0.925561	0.922531	0.942456	0.885312	0.905378	0.941128	0.92199	0.935632	0.936217	0.931836	0.94337	0.93327	0.923376	0.914016	0.914726	0.927869	0.892669	0.893899	0.932261
cg14082886	0.7728	0.816645	0.859274	0.73974	0.854017	0.800113	0.757828	0.803497	0.836779	0.773689	0.654076	0.790697	0.748315	0.789977	0.893448	0.783388	0.734417	0.701256	0.828693	0.663082	0.673118	0.583641	0.547304	0.853568	0.792493	0.67888	0.815482	0.826792	0.69433	0.871633	0.809511	0.877568	0.788735	0.640324	0.672434	0.748035	0.77545	0.721069	0.747454	0.791359	0.734924	0.846376	0.810496	0.797245	0.780759	0.835479	0.836723	0.758061	0.911084
cg11845168	0.836387	0.883532	0.880835	0.878251	0.875659	0.861056	0.897702	0.890817	0.899279	0.887931	0.901121	0.879805	0.787757	0.827286	0.890868	0.883774	0.864824	0.904208	0.900179	0.881485	0.852877	0.889317	0.923017	0.877859	0.840822	0.69844	0.872351	0.849267	0.921696	0.874018	0.8952	0.892069	0.903116	0.86446	0.885647	0.912786	0.863953	0.91338	0.905456	0.905441	0.902107	0.812116	0.845545	0.855053	0.849347	0.785149	0.889057	0.871317	0.876281
cg14055004	0.794824	0.842375	0.854304	0.844871	0.834875	0.80892	0.823272	0.809919	0.852256	0.860549	0.861958	0.769	0.807342	0.817218	0.864116	0.803327	0.794751	0.789909	0.823764	0.818358	0.782666	0.818471	0.882231	0.844261	0.806501	0.656584	0.821169	0.863218	0.842417	0.80276	0.845308	0.866019	0.858145	0.819856	0.815621	0.791615	0.848459	0.842332	0.867716	0.828546	0.872397	0.82205	0.82069	0.793915	0.840128	0.786871	0.82638	0.803657	0.816812
cg10433327	0.832613	0.817363	0.753748	0.785143	0.81214	0.775489	0.764954	0.776829	0.788617	0.802491	0.769255	0.775101	0.740362	0.786386	0.812046	0.715475	0.823652	0.793648	0.835179	0.775356	0.834402	0.782424	0.706193	0.825944	0.810024	0.869088	0.756295	0.776861	0.773434	0.764751	0.709945	0.694238	0.858514	0.698951	0.732558	0.82935	0.729874	0.799174	0.77224	0.770913	0.859496	0.748831	0.785593	0.865536	0.683133	0.814864	0.82493	0.796585	0.726782
cg00184457	0.558465	0.801334	0.489155	0.877518	0.895983	0.753792	0.79531	0.540725	0.65809	0.687092	0.778654	0.90499	0.7747	0.735829	0.883071	0.717396	0.80021	0.864628	0.606885	0.623048	0.849265	0.883382	0.861003	0.84931	0.86785	0.763895	0.890883	0.903722	0.890807	0.860995	0.893313	0.928899	0.916144	0.832155	0.818056	0.868678	0.802778	0.844327	0.794909	0.804816	0.917015	0.874886	0.621988	0.869562	0.782737	0.838343	0.817655	0.516535	0.295968
cg09126279	0.755289	0.799169	0.758619	0.738505	0.824179	0.7919	0.818959	0.711129	0.764734	0.764101	0.79654	0.805436	0.766296	0.77476	0.820342	0.779316	0.763051	0.752066	0.788315	0.766882	0.757694	0.7881	NA	0.831838	0.76966	0.481498	0.7908	0.80034	0.827812	0.799461	0.815296	0.800099	0.827772	0.752307	0.772684	0.763551	0.775124	0.79905	0.832742	0.802037	0.806716	0.807798	0.758604	0.850499	0.803231	0.749466	0.709076	0.748192	0.720465
cg00220225	0.870068	0.892839	0.89345	0.859697	0.837165	0.84027	0.91791	0.854871	0.864653	0.918363	0.915395	0.860862	0.891662	0.836075	0.87295	0.866904	0.84983	0.861067	0.871877	0.876589	0.796415	0.880842	0.875538	0.894908	0.799826	0.782279	0.820375	0.867591	0.878942	0.874917	0.86625	0.850901	0.869047	0.854471	0.902673	0.886654	0.91566	0.909582	0.891056	0.865567	0.914497	0.848971	0.854468	0.884168	0.84581	0.847114	0.7309	0.889521	0.884583
cg24028809	0.577311	0.831005	0.519603	0.828145	0.857525	0.683058	0.76178	0.479293	0.54006	0.582815	0.77422	0.865657	0.663128	0.718192	0.884055	0.785435	0.704067	0.856593	0.600795	0.617386	0.773148	0.816111	0.725962	0.873469	0.811535	0.69063	0.88033	0.917074	0.920225	0.880857	0.804952	0.8344	0.856397	0.77431	0.773045	0.749789	0.801354	0.801727	0.775527	0.709805	0.851185	0.901084	0.657947	0.894714	0.847642	0.82847	0.771782	0.536273	0.249907
cg15016701	0.668358	0.783333	0.658108	0.805186	0.775393	0.753166	0.809293	0.618768	0.710694	0.725534	0.816799	0.809785	0.770043	0.723636	0.871638	0.706801	0.738111	0.790974	0.665284	0.679953	0.772529	0.849899	0.796187	0.757816	0.764363	0.764253	0.766572	0.81638	0.839154	0.809956	0.814975	0.775712	0.845312	0.773512	0.830148	0.814235	0.813848	0.847942	0.815063	0.787695	0.877747	0.811836	0.617057	0.841353	0.799203	0.738594	0.770189	0.614611	0.435734
cg11465213	0.826311	0.878788	0.836666	0.840974	0.836765	0.816053	0.883914	0.763508	0.864086	0.857403	0.852156	0.874274	0.791885	0.838397	0.919645	0.858523	0.853871	0.856175	0.84767	0.850573	0.844949	0.886491	0.620877	0.91758	0.866503	0.659582	0.858634	0.883115	0.839513	0.89072	0.875412	0.861181	0.888079	0.846449	0.873182	0.883249	0.84555	0.862398	0.87392	0.81649	0.908704	0.889545	0.82128	0.90443	0.853145	0.88045	0.78038	0.806692	0.809408
cg19798881	0.80085	0.801485	0.813216	0.803941	0.805187	0.797249	0.815551	0.740273	0.807742	0.808488	0.799481	0.820859	0.821607	0.783316	0.836526	0.81141	0.786643	0.781804	0.814996	0.8032	0.753258	0.795839	0.813134	0.828903	0.792035	0.80242	0.79013	0.804478	0.805064	0.791923	0.794063	0.864508	0.765463	0.798003	0.817974	0.808073	0.824185	0.808013	0.790214	0.76843	0.867257	0.763609	0.792285	0.800048	0.772266	0.794727	0.769921	0.822246	0.841701
cg09568647	0.858674	0.857547	0.888184	0.838647	0.834919	0.876416	0.831209	0.88599	0.900352	0.900282	0.876733	0.847061	0.850635	0.819094	0.869304	0.866562	0.89995	0.818033	0.873986	0.858964	0.850317	0.841992	0.840869	0.847115	0.824451	0.811533	0.807717	0.789449	0.881201	0.772396	0.847271	0.82236	0.841568	0.844951	0.859557	0.849817	0.883459	0.869191	0.859948	0.856176	0.876937	0.786896	0.866366	0.848916	0.812318	0.785025	0.843666	0.870173	0.893507
cg07869023	0.837203	0.800624	0.877277	0.702882	0.74429	0.779944	0.832031	0.853468	0.805715	0.819778	0.878748	0.726561	0.812521	0.742801	0.811767	0.790977	0.628594	0.730583	0.897819	0.854413	0.698657	0.778092	0.740312	0.796551	0.783159	0.567203	0.720317	0.720634	0.716836	0.643016	0.713337	0.635254	0.66324	0.730092	0.734113	0.633741	0.835339	0.802688	0.857359	0.832488	0.823173	0.574539	0.715403	0.711596	0.63448	0.502916	0.70383	0.87132	0.899926
cg25546651	0.893693	0.86056	0.903174	0.845827	0.856546	0.871875	0.90551	0.904704	0.885773	0.892598	0.922697	0.83881	0.911915	0.882502	0.873784	0.881839	0.858068	0.818333	0.903639	0.886318	0.865112	0.887281	0.881468	0.878834	0.86442	0.917076	0.828014	0.848839	0.909376	0.853611	0.850269	0.878191	0.827977	0.870593	0.87866	0.869541	0.891734	0.890835	0.861311	0.903238	0.887213	0.831373	0.872891	0.849855	0.866533	0.789954	0.88391	0.89705	0.913114
cg25763127	0.935894	0.920461	0.929899	0.902703	0.930415	0.927594	0.922885	0.927065	0.920911	0.937561	0.934065	0.888361	0.932515	0.923627	0.879893	0.931158	0.889344	0.918957	0.92942	0.911059	0.927151	0.909991	0.922069	0.911978	0.915713	0.731652	0.911491	0.902668	0.939823	0.90001	0.937313	0.870506	0.920801	0.908774	0.936021	0.932047	0.946984	0.93681	0.94472	0.931132	0.933136	0.928512	0.935878	0.917387	0.903489	0.897061	0.899054	0.93868	0.962043
cg18733548	0.877522	0.891226	0.879277	0.900988	0.859333	0.872392	0.904929	0.886768	0.903983	0.909696	0.904392	0.873285	0.901827	0.855936	0.905467	0.841744	0.87102	0.868033	0.908782	0.882616	0.853279	0.87369	0.885257	0.890932	0.850165	0.906734	0.8719	0.866532	0.880839	0.847445	0.831948	0.859049	0.914631	0.807217	0.897613	0.912503	0.900243	0.905414	0.914016	0.898298	0.93252	0.861167	0.87335	0.894494	0.836614	0.860097	0.869495	0.849045	0.900485
cg26452771	0.874851	0.80921	0.891407	0.78825	0.764861	0.87262	0.811664	0.827149	0.845498	0.879564	0.778787	0.88688	0.792896	0.802645	0.732191	0.85598	0.862666	0.820845	0.851176	0.849135	0.779019	0.780199	0.7636	0.811212	0.782095	0.629699	0.823543	0.801785	0.849638	0.841669	0.842154	0.734122	0.803578	0.774602	0.628884	0.819095	0.876159	0.86256	0.710424	0.853661	0.854712	0.82376	0.837185	0.865562	0.782087	0.800766	0.791581	0.856041	0.901666
cg21946631	0.781628	0.833644	0.827906	0.738747	0.813823	0.818417	0.792919	0.77955	0.781371	0.830382	0.857247	0.732774	0.762358	0.791545	0.778815	0.794629	0.735246	0.78492	0.841245	0.750227	0.789027	0.782046	0.751958	0.842628	0.73272	0.709355	0.712498	0.757738	0.798538	0.795952	0.775229	0.709328	0.752521	0.762418	0.729467	0.747325	0.775911	0.807614	0.788531	0.766218	0.798305	0.759909	0.836961	0.730617	0.746005	0.72666	0.758505	0.82289	0.827022
cg16233797	0.86254	0.870877	0.850108	0.859377	0.881694	0.836699	0.875764	0.815759	0.848502	0.879805	0.847262	0.838665	0.841939	0.865695	0.784149	0.891532	0.836158	0.904991	0.861448	0.848653	0.826502	0.801531	0.829899	0.871926	0.842818	0.594775	0.89502	0.854513	0.909919	0.856689	0.884439	0.820447	0.900536	0.870408	0.898172	0.897405	0.912498	0.893935	0.913724	0.886423	0.915715	0.90517	0.884562	0.860295	0.836384	0.811007	0.70732	0.852184	0.843528
cg24671734	0.757819	0.83226	0.747179	0.745466	0.74264	0.760619	0.771037	0.679757	0.750451	0.713076	0.83403	0.832513	0.770689	0.759725	0.840353	0.780191	0.696153	0.733483	0.82239	0.761374	0.80014	0.826666	0.72563	0.828312	0.782738	0.710928	0.716254	0.7309	0.809414	0.79383	0.765762	0.803407	0.731631	0.756971	0.799563	0.780931	0.758287	0.787935	0.789783	0.763335	0.839557	0.743	0.742025	0.80538	0.815403	0.698122	0.779756	0.752547	0.678093
cg14698665	0.858736	0.867327	0.859199	0.775202	0.810519	0.845701	0.894611	0.852417	0.86384	0.862641	0.876475	0.744137	0.851324	0.8267	0.821804	0.810212	0.8067	0.799525	0.873596	0.82102	0.82485	0.815841	0.781994	0.826587	0.812754	0.931871	0.791021	0.848193	0.889338	0.829442	0.827638	0.824303	0.817078	0.794645	0.831061	0.843736	0.824221	0.83264	0.840531	0.859903	0.890331	0.78411	0.801783	0.847792	0.831075	0.789262	0.838798	0.839369	0.892592
cg18804920	0.865857	0.851276	0.881084	0.865576	0.880349	0.829975	0.888523	0.880204	0.898827	0.905889	0.903026	0.865819	0.881569	0.850932	0.820777	0.893214	0.898315	0.864083	0.908974	0.90216	0.859859	0.823274	0.689895	0.88742	0.871543	0.641769	0.903242	0.823835	0.875004	0.8123	0.825403	0.787736	0.894015	0.831045	0.871138	0.894179	0.881332	0.879995	0.847337	0.857876	0.908776	0.867202	0.877426	0.855974	0.822269	0.829456	0.854242	0.848673	0.916986
cg23393242	0.884825	0.882874	0.893282	0.86395	0.847933	0.844736	0.912376	0.874213	0.886748	0.90915	0.914776	0.88041	0.899448	0.838373	0.906162	0.851533	0.88906	0.864472	0.881758	0.881289	0.872274	0.878119	0.834284	0.866999	0.856482	0.91782	0.876506	0.860034	0.879151	0.860593	0.879066	0.810912	0.906206	0.854414	0.909686	0.893046	0.909108	0.908629	0.894725	0.880966	0.907747	0.850929	0.852215	0.884182	0.859301	0.892391	0.875284	0.863009	0.897213
cg18562121	0.833742	0.832697	0.867933	0.801039	0.830357	0.840195	0.848291	0.857394	0.854794	0.860667	0.887194	0.767353	0.799607	0.837629	0.727838	0.839798	0.760213	0.756475	0.845028	0.853942	0.788636	0.848293	0.772682	0.813002	0.830476	0.450382	0.722652	0.785844	0.84861	0.78789	0.829244	0.717156	0.734784	0.762344	0.800262	0.773577	0.886618	0.852988	0.867774	0.860154	0.824178	0.769118	0.817314	0.807795	0.699171	0.707062	0.801071	0.827628	0.876542
cg11775488	0.903982	0.859862	0.890452	0.842151	0.832537	0.839107	0.886045	0.881124	0.92244	0.90777	0.920164	0.879608	0.837472	0.858361	0.865489	0.87544	0.851738	0.858875	0.885731	0.870972	0.869434	0.904978	0.840312	0.866147	0.822342	0.77497	0.841944	0.842893	0.892142	0.870905	0.788414	0.805416	0.893367	0.846496	0.850864	0.883708	0.89622	0.890428	0.888294	0.903159	0.892298	0.80083	0.807582	0.864988	0.793153	0.81676	0.845912	0.856494	0.905284
cg13541713	0.829491	0.875187	0.881452	0.822453	0.8525	0.862021	0.866753	0.843258	0.828686	0.884401	0.833812	0.818205	0.864163	0.841387	0.871282	0.885979	0.820174	0.881578	0.825912	0.810443	0.759602	0.84031	0.853078	0.926142	0.817406	0.833711	0.86808	0.840172	0.889569	0.838832	0.911726	0.820273	0.934025	0.873486	0.763529	0.810408	0.903474	0.865569	0.85916	0.895005	0.858093	0.85493	0.823357	0.820426	0.891946	0.825797	0.776487	0.811432	0.901692
cg17441401	0.57665	0.807097	0.423703	0.808827	0.798231	0.616941	0.77658	0.483046	0.626667	0.668962	0.753582	0.810766	0.698258	0.743583	0.798852	0.734775	0.808022	0.83593	0.499039	0.727376	0.806051	0.777111	0.634657	0.775577	0.80457	0.46782	0.824269	0.783404	0.879358	0.760347	0.528344	0.610379	0.821792	0.612561	0.818986	0.817021	0.770406	0.855791	0.81003	0.741991	0.855848	0.639087	0.622778	0.825388	0.603075	0.754695	0.791896	0.566145	0.460465
cg06936290	0.577562	0.777016	0.482104	0.750495	0.765843	0.651368	0.766782	0.472634	0.617786	0.65972	0.736508	0.822706	0.71975	0.72904	0.829494	0.707492	0.686791	0.783481	0.576363	0.607372	0.805586	0.830053	0.760545	0.776641	0.811785	0.627023	0.756673	0.800775	0.830302	0.733529	0.853408	0.830259	0.832563	0.749918	0.797449	0.821203	0.780352	0.777752	0.762378	0.71567	0.873698	0.808691	0.600052	0.810286	0.795275	0.755242	0.698027	0.501267	0.223955
cg18332814	0.6681	0.795292	0.609498	0.820357	0.859373	0.786164	0.845169	0.647243	0.731403	0.76097	0.828133	0.849594	0.857561	0.788202	0.847206	0.815148	0.763056	0.851738	0.771693	0.743523	0.81267	0.851337	0.832504	0.793341	0.821002	0.831322	0.824412	0.869744	0.871168	0.843497	0.829741	0.803948	0.822947	0.846476	0.859512	0.869286	0.562572	0.840737	0.827204	0.830841	0.87798	0.809622	0.728459	0.826094	0.805654	0.806876	0.784935	0.649243	0.471568
cg09558425	0.845679	0.759612	0.858098	0.789689	0.779281	0.761108	0.789814	0.832426	0.817456	0.810546	0.898786	0.766778	0.827599	0.73922	0.795254	0.717642	0.708228	0.780296	0.8471	0.768788	0.760794	0.804661	0.822201	0.828225	0.702288	0.825115	0.726625	0.685784	0.748077	0.790925	0.833823	0.738258	0.782027	0.764465	0.79444	0.779584	0.831544	0.837242	0.772103	0.83337	0.862688	0.693952	0.749855	0.707949	0.767662	0.676965	0.802085	0.864191	0.822505
cg00275828	0.836393	0.772057	0.856333	0.723804	0.749696	0.789216	0.793846	0.802404	0.770847	0.767837	0.86177	0.767797	0.6854	0.810961	0.768602	0.805304	0.700975	0.699593	0.865819	0.781221	0.763579	0.790755	0.557531	0.772706	0.750735	0.656761	0.694862	0.730162	0.784349	0.732166	0.785388	0.760739	0.646672	0.752833	0.689821	0.745322	0.791172	0.761096	0.777213	0.738138	0.837138	0.723122	0.803205	0.716725	0.795473	0.652425	0.7394	0.828865	0.806807
cg08556511	0.731689	0.854165	0.742667	0.847164	0.879731	0.782663	0.71906	0.615797	0.793411	0.78507	0.740541	0.86196	0.682039	0.827391	0.820774	0.888212	0.780985	0.812361	0.844036	0.807964	0.833903	0.744956	0.507418	0.91186	0.750827	0.614472	0.897805	0.880813	0.850149	0.896264	0.667508	0.704177	0.740529	0.710066	0.636884	0.715609	0.636525	0.554775	0.819456	0.7695	0.783242	0.916368	0.839585	0.8859	0.836046	0.830832	0.662894	0.719825	0.758948
cg25939630	0.817921	0.857876	0.818745	0.836063	0.807553	0.813174	0.85237	0.768565	0.801162	0.856032	0.853256	0.865382	0.879204	0.819305	0.891383	0.810091	0.803918	0.87176	0.853399	0.835644	0.836748	0.885071	0.860671	0.850967	0.830615	0.834819	0.829882	0.834577	0.870676	0.869542	0.822196	0.88215	0.880963	0.843948	0.8781	0.901278	0.876026	0.871624	0.834268	0.863285	0.90725	0.832676	0.74191	0.889273	0.844303	0.821824	0.862683	0.821946	0.77344
cg06710195	0.794931	0.846887	0.862252	0.820822	0.887468	0.828934	0.790717	0.782163	0.867799	0.857029	0.808969	0.861978	0.867229	0.802798	0.865867	0.822525	0.835772	0.802502	0.838029	0.763476	0.806683	0.820428	0.794276	0.867052	0.848521	0.950165	0.877921	0.842749	0.781364	0.87852	0.811908	0.87672	0.849656	0.820307	0.857477	0.866826	0.820562	0.867681	0.85274	0.867825	0.851431	0.727042	0.85806	0.874384	0.814471	0.849958	0.846615	0.777572	0.852615
cg26527263	0.78923	0.760598	0.792462	0.718813	0.766049	0.7554	0.853984	0.806867	0.787699	0.816945	0.89464	0.735407	0.751463	0.817942	0.739046	0.791223	0.767147	0.737953	0.796378	0.808577	0.806321	0.850235	0.784789	0.76667	0.778726	0.655281	0.693232	0.729005	0.870928	0.767709	0.696869	0.680179	0.71711	0.770541	0.809524	0.790608	0.819995	0.847454	0.817351	0.798908	0.8357	0.634226	0.764224	0.774083	0.670396	0.648262	0.761607	0.783994	0.807731
cg02579668	0.844585	0.861415	0.895558	0.8078	0.863593	0.894436	0.843751	0.81857	0.882538	0.854758	0.831174	0.837254	0.841712	0.845045	0.904645	0.877703	0.774879	0.839238	0.892579	0.870552	0.79958	0.897295	0.835857	0.864927	0.8292	0.764412	0.81953	0.896117	0.893878	0.899809	0.903479	0.909197	0.865149	0.822652	0.802386	0.832923	0.857212	0.870196	0.900071	0.871733	0.868964	0.873084	0.902664	0.877186	0.903368	0.837123	0.878986	0.816794	0.882539
cg21328082	0.840116	0.872307	0.863352	0.82122	0.817651	0.809956	0.866975	0.868714	0.850545	0.854246	0.904518	0.820633	0.821	0.873325	0.874552	0.805258	0.789649	0.822141	0.889132	0.831358	0.829199	0.837701	0.839304	0.829804	0.80089	0.841083	0.760272	0.823056	0.882486	0.861839	0.81705	0.804761	0.80813	0.793037	0.80803	0.739267	0.845578	0.862558	0.868586	0.844049	0.826705	0.778664	0.820285	0.844402	0.76856	0.70278	0.846154	0.846079	0.91319
cg18263166	0.782611	0.81098	0.712292	0.826739	0.856242	0.705342	0.745445	0.668987	0.798781	0.736952	0.786677	0.833157	0.58706	0.793536	0.807463	0.842746	0.683349	0.822893	0.867497	0.704502	0.782635	0.57143	0.507832	0.883279	0.814019	0.711822	0.851997	0.873041	0.881181	0.863407	0.756666	0.819633	0.723255	0.668686	0.636617	0.679611	0.622947	0.673716	0.740602	0.731011	0.782325	0.847179	0.809846	0.869314	0.779036	0.76194	0.760407	0.738963	0.752218
cg12447928	0.8682	0.890241	0.874776	0.843836	0.845838	0.87325	0.867995	0.854395	0.892669	0.899492	0.893279	0.869503	0.872948	0.853941	0.863402	0.850793	0.877146	0.865618	0.901789	0.868797	0.852458	0.905968	0.753545	0.897236	0.843333	0.494485	0.873518	0.871977	0.891958	0.857794	0.876241	0.854421	0.870594	0.873619	0.908201	0.898048	0.887791	0.843834	0.889313	0.885203	0.916985	0.862307	0.847636	0.881486	0.874728	0.815693	0.887415	0.862564	0.859858
cg27185501	0.850807	0.875333	0.893524	0.839218	0.859615	0.888743	0.864753	0.843552	0.895468	0.900772	0.907925	0.85068	0.884125	0.901034	0.814401	0.861702	0.848775	0.791994	0.897108	0.852612	0.846614	0.880926	0.775957	0.886828	0.826222	0.688962	0.806635	0.829304	0.886372	0.885507	0.886646	0.858433	0.860422	0.843483	0.893729	0.827217	0.88601	0.879489	0.876049	0.860294	0.901494	0.833162	0.853964	0.836477	0.86379	0.799509	0.830847	0.832156	0.902157
cg10979364	0.80967	0.829008	0.847002	0.723879	0.844475	0.827416	0.817715	0.76423	0.78152	0.775967	0.842227	0.769793	0.740638	0.830519	0.795674	0.842091	0.705099	0.73151	0.891357	0.857573	0.817386	0.77948	0.640811	0.853832	0.768006	0.511578	0.80517	0.833798	0.897704	0.814306	0.751963	0.671049	0.739729	0.767183	0.825968	0.788789	0.786268	0.811955	0.841307	0.822083	0.851801	0.762144	0.832454	0.856465	0.723321	0.695056	0.776462	0.779882	0.85346
cg03577157	0.665204	0.819	0.780638	0.811693	0.825198	0.783935	0.796482	0.598578	0.730833	0.75355	0.71226	0.835804	0.740207	0.776215	0.891172	0.836817	0.753652	0.830616	0.788013	0.757212	0.844409	0.793907	0.698123	0.877896	0.829535	0.754953	0.861788	0.838778	0.828817	0.844428	0.801762	0.836583	0.83957	0.766463	0.765882	0.855878	0.72613	0.792352	0.745728	0.741818	0.844863	0.869397	0.750198	0.833966	0.814863	0.818968	0.805673	0.667726	0.673019
cg08859215	0.683036	0.853709	0.688639	0.880795	0.866283	0.780535	0.900415	0.631809	0.730218	0.756301	0.851054	0.866116	0.575068	0.787724	0.91616	0.844028	0.829648	0.873633	0.78581	0.764822	0.896775	0.894542	0.853546	0.861625	0.89322	0.813249	0.876623	0.893346	0.911777	0.884564	0.913502	0.921979	0.922912	0.881073	0.886406	0.862664	0.86635	0.863674	0.867883	0.847728	0.946605	0.86356	0.723362	0.895244	0.789297	0.82351	0.80422	0.669339	0.395139
cg09318283	0.882055	0.89089	0.862593	0.885153	0.87014	0.871703	0.911068	0.8686	0.902843	0.895337	0.896723	0.9037	0.89873	0.89609	0.852905	0.884751	0.882146	0.882524	0.889585	0.878236	0.877096	0.877247	0.883637	0.903959	0.867077	0.683197	0.899002	0.851824	0.891547	0.901843	0.892641	0.876588	0.914317	0.872354	0.902907	0.894566	0.902505	0.916077	0.899557	0.899309	0.913779	0.903839	0.8749	0.884614	0.85391	0.8569	0.902614	0.826969	0.874
cg21571658	0.773297	0.790151	0.81567	0.740834	0.797282	0.729506	0.782998	0.680683	0.770798	0.766812	0.71814	0.739157	0.583572	0.690432	0.852718	0.759548	0.665855	0.713025	0.756116	0.76677	0.684625	0.704529	0.516948	0.80491	0.736353	0.485825	0.79625	0.782306	0.751101	0.846398	0.810376	0.737424	0.758403	0.654945	0.618119	0.7301	0.656396	0.715137	0.785881	0.723097	0.791121	0.746985	0.798476	0.805967	0.777666	0.718154	0.601757	0.72971	0.768723
cg15703773	0.894882	0.862683	0.875785	0.830417	0.808157	0.846296	0.921614	0.891318	0.878154	0.908132	0.914847	0.856654	0.862417	0.885649	0.809119	0.845674	0.811293	0.819076	0.902004	0.887393	0.853105	0.872072	0.890459	0.831708	0.836421	0.84861	0.818056	0.850324	0.8861	0.854399	0.85358	0.822316	0.852504	0.811656	0.877722	0.877614	0.900465	0.898642	0.865057	0.866632	0.907699	0.832357	0.838757	0.832552	0.792902	0.787499	0.875288	0.877307	0.894314
cg09442613	0.687721	0.798309	0.714316	0.800933	0.810821	0.734148	0.636675	0.56685	0.649992	0.551583	0.680747	0.820675	0.591472	0.793367	0.856271	0.80501	0.657608	0.809426	0.744202	0.730488	0.775012	0.762299	0.616959	0.855569	0.759121	0.839521	0.844378	0.859902	0.839732	0.871443	0.796472	0.755836	0.788271	0.744959	0.561818	0.772954	0.611274	0.630837	0.758109	0.714954	0.791586	0.851251	0.777975	0.814984	0.771217	0.830491	0.769703	0.684276	0.514033
cg26222247	0.780864	0.851663	0.648829	0.864406	0.826457	0.762688	0.761059	0.562744	0.725958	0.787237	0.836191	0.836697	0.757663	0.764613	0.893622	0.8207	0.854027	0.818089	0.58244	0.775005	0.810822	0.824839	0.738516	0.700675	0.553481	0.858685	0.886504	0.757609	0.808466	0.845701	0.799969	0.800816	0.907393	0.721247	0.878886	0.857188	0.821927	0.838592	0.892479	0.780402	0.892349	0.867331	0.680855	0.847753	0.860016	0.767085	0.619713	0.745688	0.533115
cg01423916	0.580106	0.813925	0.516199	0.845976	0.813092	0.725029	0.839848	0.563502	0.646968	0.689925	0.812991	0.839779	0.810986	0.716146	0.820524	0.718696	0.802015	0.825379	0.568154	0.668142	0.814902	0.833199	0.847764	0.790841	0.867695	0.677703	0.853609	0.837037	0.919804	0.825344	0.861479	0.858722	0.855103	0.821652	0.838547	0.874847	0.838288	0.839637	0.803676	0.812244	0.899319	0.850954	0.672045	0.857112	0.83036	0.764279	0.812467	0.584493	0.241139
cg19160629	0.722811	0.802823	0.689344	0.831488	0.851221	0.717241	0.756019	0.591578	0.767757	0.699469	0.771003	0.823562	0.651975	0.746946	0.829645	0.729342	0.644044	0.829073	0.700648	0.65168	0.76467	0.679666	0.77753	0.834699	0.766949	0.362318	0.833318	0.858089	0.814606	0.873971	0.762013	0.874065	0.827961	0.693721	0.60493	0.770033	0.754498	0.729168	0.728081	0.76253	0.826049	0.869915	0.640728	0.862312	0.816738	0.838014	0.750624	0.630671	0.49128
cg08527124	0.731325	0.797003	0.75378	0.845672	0.837797	0.762184	0.800111	0.70919	0.818017	0.796042	0.767756	0.844875	0.747927	0.780062	0.807215	0.716023	0.754863	0.855593	0.699121	0.763106	0.822159	0.793447	0.763534	0.812445	0.799588	0.598225	0.881849	0.745728	0.850144	0.759412	0.797247	0.785784	0.876709	0.760081	0.823139	0.856579	0.834157	0.856338	0.783444	0.816474	0.873629	0.796179	0.704833	0.776938	0.771852	0.768509	0.745383	0.705695	0.469605
cg04296699	0.798049	0.787478	0.745516	0.791776	0.736923	0.764435	0.821349	0.802303	0.805263	0.842403	0.878514	0.831587	0.855751	0.774495	0.781937	0.775759	0.810228	0.798325	0.843809	0.818939	0.813431	0.820639	0.732718	0.872837	0.789467	0.656346	0.785407	0.793336	0.869857	0.747085	0.736008	0.740239	0.813352	0.75563	0.829809	0.807133	0.825403	0.858787	0.82602	0.847819	0.899134	0.777541	0.765806	0.828502	0.766568	0.799072	0.809481	0.789194	0.819338
cg01686739	0.743211	0.752246	0.81925	0.714308	0.766709	0.777827	0.847132	0.785835	0.791171	0.838775	0.798856	0.799694	0.76874	0.753823	0.847786	0.782033	0.739299	0.66208	0.846438	0.787358	0.721105	0.821343	0.796143	0.814748	0.734336	0.890688	0.770341	0.766838	0.745023	0.849	0.806522	0.810319	0.776288	0.715185	0.742832	0.740463	0.823556	0.780132	0.770465	0.771696	0.73031	0.789146	0.799265	0.779262	0.753582	0.771894	0.803866	0.805531	0.877061
cg16407699	0.686235	0.795064	0.731702	0.866987	0.827791	0.797279	0.819954	0.626546	0.761955	0.799246	0.7719	0.813626	0.78056	0.765136	0.895315	0.788512	0.786194	0.861349	0.720078	0.720896	0.737727	0.820175	0.843884	0.812196	0.815335	0.795798	0.856361	0.862364	0.813481	0.897867	0.872954	0.861478	0.87584	0.823849	0.788629	0.784281	0.810977	0.796133	0.817096	0.737509	0.828218	0.889295	0.784758	0.8712	0.826754	0.840604	0.742939	0.683131	0.722015
cg00986910	0.905166	0.912298	0.896105	0.904922	0.887838	0.880476	0.889123	0.901868	0.916421	0.910731	0.892612	0.878637	0.905767	0.879474	0.937838	0.902592	0.876464	0.89491	0.925128	0.911357	0.875009	0.88368	0.869013	0.891993	0.909536	0.896274	0.910177	0.90382	0.902044	0.891884	0.887452	0.914974	0.912138	0.856251	0.9233	0.939129	0.916755	0.914447	0.90767	0.902687	0.937241	0.88809	0.886648	0.890359	0.86232	0.84895	0.871571	0.896527	0.913872
cg09950681	0.806113	0.86078	0.824524	0.829412	0.86464	0.800894	0.790577	0.741292	0.816681	0.867589	0.832787	0.816393	0.817313	0.800661	0.826781	0.84051	0.776363	0.842483	0.824334	0.764789	0.816414	0.760775	0.80452	0.829912	0.798357	0.855217	0.81915	0.836348	0.857107	0.860918	0.763788	0.806437	0.888647	0.827885	0.815688	0.841072	0.822739	0.800445	0.842956	0.802267	0.813872	0.860158	0.825653	0.861623	0.801445	0.797914	0.783208	0.804339	0.808639
cg21860675	0.898014	0.909576	0.910084	0.916305	0.882434	0.919769	0.887294	0.877242	0.901438	0.901441	0.894614	0.912246	0.907557	0.887932	0.949299	0.91848	0.864896	0.914633	0.933683	0.893314	0.895192	0.917802	0.966376	0.921478	0.915348	0.981904	0.914732	0.914734	0.910666	0.920164	0.934588	0.91557	0.919681	0.89521	0.933896	0.909525	0.931108	0.932037	0.929323	0.939608	0.940161	0.917352	0.907489	0.935437	0.906845	0.894245	0.902513	0.879531	0.900225
cg23903301	0.784538	0.819693	0.827036	0.800498	0.853	0.792095	0.78003	0.720472	0.786152	0.749803	0.77627	0.781473	0.711947	0.807847	0.897742	0.861765	0.775646	0.844166	0.859899	0.806284	0.810868	0.727122	0.674205	0.900209	0.827149	0.889588	0.858152	0.853159	0.816135	0.875505	0.801629	0.803225	0.818326	0.724215	0.787068	0.776605	0.806074	0.840079	0.830301	0.804259	0.813818	0.894304	0.843299	0.836918	0.819037	0.826953	0.797554	0.772873	0.816345
cg15616496	0.764866	0.827175	0.763019	0.808219	0.776721	0.794761	0.849033	0.788544	0.85678	0.856276	0.877579	0.83648	0.859009	0.78908	0.788768	0.813861	0.825893	0.817932	0.813851	0.812009	0.803367	0.809765	0.684374	0.83529	0.789146	0.569708	0.83376	0.786981	0.875767	0.760783	0.761657	0.747141	0.864874	0.774245	0.85862	0.873351	0.872129	0.870655	0.852634	0.845407	0.894975	0.778643	0.758113	0.874228	0.746965	0.768894	0.785647	0.805458	0.740246
cg04391186	0.870406	0.900238	0.871633	0.887601	0.891815	0.870588	0.926033	0.88409	0.890708	0.897918	0.887554	0.863165	0.876802	0.882516	0.876997	0.89426	0.891724	0.887387	0.87214	0.910495	0.895178	0.855502	0.879955	0.920765	0.910968	0.670003	0.89916	0.894829	0.921311	0.893261	0.894006	0.853087	0.903496	0.881426	0.921412	0.874269	0.92064	0.922502	0.897516	0.918488	0.937063	0.882279	0.860438	0.894113	0.908341	0.862334	0.861583	0.899889	0.844812
cg10435609	0.809181	0.751451	0.811427	0.830812	0.74618	0.743072	0.704022	0.679945	0.790493	0.678361	0.836728	0.808603	0.695961	0.805753	0.865011	0.785405	0.586565	0.819243	0.864056	0.75952	0.808148	0.742885	0.62204	0.851781	0.766261	0.925153	0.790922	0.853308	0.78949	0.826388	0.724233	0.859383	0.692168	0.736088	0.671748	0.699295	0.677528	0.651575	0.790044	0.645152	0.780517	0.834041	0.796152	0.81852	0.789335	0.782316	0.767648	0.798761	0.774828
cg17185622	0.894998	0.907394	0.904451	0.87623	0.900755	0.910509	0.900998	0.885189	0.904243	0.933524	0.907124	0.939432	0.877284	0.904584	0.885229	0.94113	0.88808	0.924232	0.898599	0.909158	0.911616	0.919799	0.869227	0.910152	0.898126	0.786263	0.911157	0.903393	0.937781	0.917045	0.87675	0.871874	0.937909	0.90275	0.934792	0.921735	0.912751	0.918575	0.920857	0.910765	0.941571	0.901859	0.912558	0.901043	0.887439	0.870937	0.876828	0.916139	0.900609
cg13782615	0.766271	0.792389	0.768048	0.711336	0.750166	0.685746	0.78024	0.729959	0.805714	0.790084	0.74487	0.77656	0.744167	0.746918	0.820083	0.72143	0.771403	0.763817	0.77179	0.734843	0.762949	0.734584	0.680774	0.778344	0.736339	0.749462	0.81154	0.81263	0.806027	0.812837	0.743021	0.742257	0.844168	0.710505	0.754679	0.774216	0.715042	0.800554	0.795656	0.771254	0.840996	0.768239	0.709172	0.846153	0.699768	0.821581	0.719739	0.750387	0.697062
cg14714222	0.821515	0.869809	0.876342	0.83511	0.867234	0.792094	0.849737	0.861514	0.849394	0.813702	0.882431	0.828028	0.851365	0.828	0.764355	0.816482	0.725495	0.841583	0.852041	0.833138	0.821433	0.844977	0.716109	0.854024	0.772897	0.596778	0.795247	0.804081	0.817968	0.855059	0.891273	0.856738	0.800868	0.78812	0.858023	0.875231	0.88283	0.845029	0.869224	0.836577	0.81914	0.803562	0.818618	0.873361	0.774585	0.775898	0.805313	0.790763	0.873151
cg14290210	0.920644	0.894085	0.875263	0.895923	0.883498	0.892195	0.888579	0.8534	0.89166	0.87529	0.907668	0.86725	0.904699	0.868154	0.831782	0.89787	0.874948	0.935065	0.883917	0.906896	0.903443	0.886315	0.663985	0.881723	0.868773	0.578047	0.920319	0.847995	0.905037	0.86715	0.867892	0.830981	0.902589	0.871684	0.926879	0.919597	0.926843	0.9302	0.922872	0.915541	0.929681	0.914289	0.911933	0.906136	0.842413	0.861287	0.841012	0.903408	0.900723
cg16708465	0.835399	0.832041	0.850209	0.813875	0.838923	0.812901	0.863154	0.797584	0.854126	0.854641	0.87827	0.829702	0.845117	0.837243	0.862018	0.833826	0.777993	0.7909	0.826219	0.819498	0.836255	0.849413	0.801517	0.844696	0.805909	0.716836	0.818492	0.815839	0.85732	0.847376	0.820901	0.747165	0.832697	0.80283	0.807335	0.856135	0.852453	0.844479	0.871685	0.823863	0.880311	0.808574	0.81126	0.845824	0.831029	0.7843	0.819768	0.79128	0.848019
cg14989661	0.763937	0.891703	0.742223	0.915933	0.927641	0.850857	0.903018	0.745446	0.800463	0.834073	0.886519	0.933103	0.881864	0.890116	0.913619	0.890628	0.879373	0.951716	0.748247	0.877614	0.908183	0.880815	0.929355	0.922995	0.932444	0.901254	0.943907	0.94334	0.914242	0.90284	0.941895	0.929996	0.95297	0.94563	0.898519	0.934917	0.904731	0.916832	0.896373	0.889701	0.955042	0.933006	0.843607	0.939091	0.912093	0.90007	0.899538	0.731831	0.528699
cg23878564	0.660232	0.775775	0.583626	0.816677	0.759399	0.694096	0.834526	0.644728	0.661467	0.718946	0.746549	0.799534	0.7606	0.672153	0.805013	0.697951	0.779818	0.788391	0.683723	0.704733	0.765148	0.784306	0.787075	0.762166	0.798133	0.678293	0.826557	0.78124	0.863047	0.735272	0.81293	0.716492	0.897826	0.773518	0.857573	0.894038	0.779975	0.846916	0.800495	0.712028	0.92431	0.793347	0.69933	0.835574	0.708079	0.748183	0.693533	0.647607	0.638301
cg19535096	0.880237	0.840996	0.878487	0.858564	0.875636	0.86921	0.905577	0.812275	0.87728	0.880649	0.890953	0.887611	0.855046	0.855508	0.853502	0.887524	0.779333	0.857297	0.881001	0.862614	0.857058	0.840482	0.828912	0.880207	0.866562	0.844013	0.852671	0.851743	0.848826	0.861672	0.88802	0.851024	0.837105	0.828341	0.876447	0.873224	0.90816	0.927737	0.901899	0.85154	0.916123	0.876133	0.872231	0.879108	0.772684	0.845772	0.787271	0.868381	0.88583
cg25581222	0.741169	0.851272	0.708224	0.829197	0.862974	0.715227	0.804827	0.612391	0.745734	0.724548	0.758223	0.824392	0.791197	0.782037	0.872747	0.831828	0.78535	0.828288	0.757911	0.736973	0.812228	0.782113	0.74515	0.823591	0.851544	0.908182	0.853944	0.855541	0.814224	0.849774	0.83242	0.829867	0.869361	0.74349	0.813264	0.804984	0.750189	0.822321	0.783389	0.812432	0.871507	0.849812	0.808888	0.849203	0.810312	0.840129	0.815806	0.713319	0.687696
cg20311002	0.875759	0.883938	0.920846	0.831154	0.883352	0.87305	0.941685	0.901563	0.90251	0.894453	0.925388	0.869757	0.88586	0.895594	0.832141	0.902319	0.825526	0.844181	0.915256	0.894189	0.89441	0.891056	0.818292	0.897971	0.842216	0.872511	0.81273	0.881516	0.915266	0.894427	0.900473	0.870376	0.839506	0.87729	0.895727	0.871132	0.903974	0.898287	0.860621	0.932408	0.919331	0.86137	0.870209	0.860112	0.907126	0.764669	0.857321	0.882788	0.922213
cg14359435	0.598854	0.741092	0.513229	0.767193	0.670957	0.722622	0.774215	0.562642	0.654715	0.653981	0.767565	0.83346	0.716888	0.683167	0.791216	0.70055	0.798704	0.823539	0.609687	0.693852	0.760876	0.781037	0.828224	0.751793	0.799208	0.567238	0.794949	0.769038	0.840654	0.789621	0.828756	0.757048	0.833086	0.767102	0.878817	0.882277	0.871361	0.881096	0.835597	0.758219	0.882068	0.8173	0.628478	0.864486	0.730305	0.745527	0.628267	0.620642	0.487777
cg08144172	0.80937	0.80682	0.816664	0.820826	0.795514	0.743859	0.874543	0.821172	0.837255	0.889059	0.906327	0.784177	0.713216	0.773214	0.822513	0.737204	0.808362	0.792972	0.788697	0.835587	0.74577	0.814076	0.688489	0.811787	0.774734	0.660337	0.827684	0.739787	0.868681	0.798801	0.703965	0.647663	0.742081	0.627339	0.84003	0.737077	0.826886	0.8972	0.846151	0.786754	0.848904	0.583702	0.804106	0.727353	0.66809	0.652663	0.812335	0.811739	0.846502
cg16888565	0.861946	0.905686	0.865365	0.883575	0.884419	0.875746	0.892455	0.852121	0.898077	0.875827	0.889815	0.909944	0.900547	0.875588	0.947407	0.874581	0.828542	0.90115	0.901549	0.861088	0.84333	0.876394	0.937932	0.904396	0.90137	0.916168	0.896197	0.877363	0.89417	0.886105	0.912446	0.91637	0.922276	0.88718	0.909911	0.915964	0.888975	0.906271	0.910052	0.923345	0.927386	0.865324	0.883414	0.905768	0.869664	0.867638	0.898061	0.886287	0.864837
cg26828017	0.783543	0.829132	0.834238	0.779529	0.777026	0.829525	0.804553	0.727628	0.860889	0.819531	0.824043	0.766085	0.802601	0.800571	0.678867	0.852471	0.789994	0.790649	0.818835	0.789482	0.756422	0.731428	0.637157	0.79485	0.760788	0.692411	0.827093	0.799507	0.858853	0.77296	0.82646	0.767902	0.790669	0.794413	0.764501	0.863138	0.670211	0.77685	0.843013	0.810964	0.788812	0.798354	0.823012	0.812983	0.737321	0.768473	0.715648	0.722023	0.833176
cg05076820	0.792286	0.887237	0.669359	0.831386	0.878282	0.741562	0.878055	0.703134	0.820994	0.866544	0.839673	0.842682	0.83842	0.834045	0.899695	0.807286	0.813003	0.827816	0.760595	0.845204	0.819373	0.854224	0.837322	0.857628	0.837904	0.810618	0.855762	0.835438	0.849289	0.822949	0.832336	0.856522	0.896455	0.82768	0.843005	0.864879	0.873787	0.865825	0.83173	0.856632	0.901801	0.866889	0.767504	0.865967	0.818561	0.769153	0.854797	0.768218	0.648518
cg13908359	0.521804	0.775777	0.471675	0.849265	0.869652	0.583965	0.770382	0.432023	0.581404	0.599526	0.710844	0.873792	0.803025	0.631734	0.864566	0.675763	0.758116	0.835137	0.536402	0.637587	0.770252	0.813543	0.809325	0.789893	0.813853	0.827073	0.813846	0.839409	0.835492	0.795119	0.834135	0.874297	0.904724	0.797068	0.840328	0.8208	0.735554	0.838557	0.777164	0.721383	0.918541	0.849633	0.581055	0.863123	0.782125	0.804266	0.736243	0.479821	0.226543
cg01819568	0.88433	0.869524	0.900832	0.798054	0.824025	0.834876	0.889563	0.88796	0.858783	0.888176	0.91869	0.883269	0.874714	0.876437	0.877691	0.813194	0.786133	0.794744	0.907383	0.8748	0.822277	0.887419	0.871957	0.854244	0.85456	0.855824	0.759458	0.839391	0.876186	0.866173	0.8468	0.850214	0.851696	0.841233	0.847143	0.839984	0.895374	0.870892	0.878277	0.874076	0.888991	0.784951	0.875302	0.821011	0.868099	0.803377	0.865431	0.888133	0.903839
cg02601475	0.838444	0.814726	0.876473	0.776953	0.857312	0.753883	0.884748	0.845528	0.864774	0.84823	0.890744	0.793681	0.843993	0.829287	0.834887	0.812602	0.75042	0.737811	0.899375	0.820271	0.805417	0.856662	0.81713	0.842402	0.743785	0.835013	0.79985	0.849337	0.880732	0.820325	0.71878	0.749066	0.83321	0.791814	0.782091	0.82807	0.859814	0.873434	0.816543	0.821606	0.872217	0.757298	0.82388	0.849704	0.797964	0.708318	0.836062	0.808183	0.854369
cg16963144	0.862448	0.837388	0.8566	0.800949	0.745853	0.789351	0.894326	0.86538	0.858754	0.837784	0.947142	0.847358	0.835073	0.855594	0.810627	0.826192	0.8111	0.802081	0.825519	0.857493	0.814535	0.906823	0.805798	0.829171	0.813353	0.664266	0.801229	0.802626	0.847352	0.840296	0.778601	0.828583	0.811803	0.771725	0.893215	0.862256	0.877765	0.915233	0.896753	0.864731	0.897556	0.778516	0.806373	0.868518	0.759358	0.774944	0.856339	0.862528	0.907516
cg21769093	0.838109	0.851015	0.838479	0.809896	0.876793	0.886015	0.891964	0.84725	0.870451	0.8719	0.868629	0.818357	0.856019	0.863879	0.851785	0.869022	0.878793	0.854555	0.856208	0.827619	0.849687	0.830372	0.850392	0.849504	0.867604	0.677939	0.859319	0.804349	0.894721	0.83978	0.830321	0.845617	0.851074	0.854862	0.874331	0.859143	0.880591	0.855228	0.863138	0.892241	0.919188	0.830988	0.821592	0.857878	0.855796	0.798556	0.892216	0.817767	0.809551
cg03428503	0.884265	0.860549	0.89167	0.874369	0.827729	0.860437	0.872526	0.897895	0.892633	0.904105	0.921592	0.829214	0.835291	0.870744	0.846449	0.889718	0.849907	0.837817	0.921453	0.840455	0.836745	0.815673	0.735499	0.840724	0.85392	0.592547	0.869872	0.83554	0.87742	0.821273	0.844923	0.735253	0.786387	0.814805	0.91227	0.864723	0.908502	0.837086	0.835352	0.878619	0.89776	0.793747	0.845113	0.835861	0.729425	0.845465	0.797249	0.847775	0.925745
cg09517873	0.753451	0.811394	0.768488	0.75954	0.795484	0.744794	0.820199	0.627123	0.782182	0.803699	0.716753	0.818693	0.810635	0.801356	0.826743	0.832313	0.831617	0.786655	0.739344	0.743936	0.733969	0.782603	0.723688	0.831934	0.7976	0.730209	0.839504	0.818172	0.818222	0.826927	0.805024	0.841898	0.855714	0.749337	0.863055	0.849312	0.835616	0.835236	0.831902	0.807475	0.833749	0.81723	0.768291	0.825357	0.764572	0.82486	0.719467	0.757009	0.834269
cg23189692	0.781123	0.761959	0.752187	0.826591	0.822761	0.756473	0.721981	0.73409	0.796241	0.717311	0.811346	0.831034	0.718508	0.796259	0.776801	0.796804	0.726926	0.822716	0.798241	0.816565	0.791066	0.733619	0.698795	0.79433	0.785119	0.715818	0.815204	0.831663	0.870289	0.823846	0.757199	0.788695	0.78088	0.762856	0.82876	0.829075	0.76216	0.80923	0.810269	0.765819	0.812965	0.836531	0.767886	0.84048	0.719987	0.762447	0.74698	0.78309	0.73553
cg15339164	0.798178	0.839745	0.892974	0.822594	0.864037	0.782278	0.815949	0.823064	0.871359	0.862768	0.760644	0.842726	0.418358	0.791365	0.901378	0.80341	0.832295	0.76306	0.858609	0.791596	0.816628	0.830084	0.735093	0.822637	0.827961	0.769448	0.838675	0.841741	0.826343	0.866024	0.838694	0.812872	0.85192	0.785839	0.790509	0.834239	0.762535	0.793677	0.864005	0.821345	0.819206	0.779403	0.838716	0.850648	0.778707	0.817113	0.837728	0.781457	0.893013
cg18504989	0.80873	0.802476	0.803367	0.736105	0.795046	0.777036	0.818495	0.813734	0.832286	0.81136	0.866604	0.648924	0.77297	0.779046	0.794074	0.723816	0.750985	0.677402	0.826599	0.740473	0.698491	0.765228	0.832075	0.736726	0.715629	0.907814	0.629	0.736747	0.82653	0.833304	0.752584	0.760084	0.711299	0.653932	0.718141	0.635971	0.845709	0.81863	0.81432	0.802395	0.837067	0.697114	0.824792	0.800133	0.826864	0.608482	0.805754	0.797223	0.805509
cg14985891	0.762923	0.835088	0.776753	0.841165	0.868947	0.806307	0.83217	0.683324	0.765662	0.783738	0.836556	0.87387	0.831982	0.78794	0.813371	0.843104	0.807225	0.899228	0.747176	0.792819	0.845547	0.895076	0.833762	0.888453	0.868928	0.799321	0.879253	0.857958	0.888922	0.862377	0.832385	0.777039	0.904574	0.859065	0.841043	0.903779	0.864338	0.875142	0.86323	0.847853	0.906463	0.888328	0.808807	0.864275	0.797277	0.842809	0.789614	0.719645	0.582878
cg22039357	0.872402	0.885915	0.84972	0.917383	0.922614	0.865455	0.90853	0.831501	0.881758	0.910753	0.905833	0.941284	0.894748	0.900917	0.895885	0.90382	0.884795	0.905248	0.892595	0.900118	0.896395	0.934503	0.873663	0.900924	0.905199	0.78268	0.908471	0.89106	0.946208	0.917188	0.890919	0.920911	0.942769	0.906006	0.932388	0.917971	0.925688	0.909808	0.900269	0.90858	0.931545	0.930737	0.863087	0.907058	0.886296	0.886142	0.890838	0.873176	0.822572
cg10852045	0.831865	0.809805	0.850411	0.742947	0.869392	0.87777	0.792404	0.883151	0.818102	0.861012	0.842296	0.778009	0.846233	0.830756	0.881302	0.778628	0.83143	0.738356	0.894996	0.83214	0.795248	0.793392	0.813524	0.84923	0.751874	0.830576	0.760294	0.818295	0.71192	0.866995	0.888599	0.820516	0.796162	0.805786	0.769942	0.78173	0.840133	0.856117	0.841687	0.867121	0.866867	0.776003	0.800674	0.794433	0.865875	0.833573	0.789548	0.837508	0.851313
cg09223940	0.824758	0.876694	0.854171	0.866273	0.892013	0.856857	0.89831	0.786362	0.850338	0.892858	0.899742	0.905735	0.911298	0.866294	0.905836	0.314579	0.865288	0.887492	0.853006	0.863135	0.902123	0.929279	0.883934	0.90115	0.919655	0.8991	0.876367	0.886228	0.90245	0.880837	0.873113	0.865138	0.896475	0.878199	0.908877	0.871349	0.92228	0.893829	0.857249	0.910584	0.930222	0.881122	0.816755	0.887772	0.923153	0.837854	0.8875	0.828318	0.838365
cg23985995	0.762942	0.800383	0.781932	0.781614	0.745756	0.769924	0.786322	0.778874	0.780708	0.833345	0.802447	0.770556	0.805476	0.806504	0.796143	0.773791	0.76226	0.812965	0.823391	0.799039	0.772297	0.815244	0.788303	0.801739	0.758992	0.774642	0.787381	0.771286	0.83631	0.768298	0.777238	0.757486	0.825878	0.77078	0.826364	0.824611	0.822572	0.802879	0.808127	0.798906	0.8935	0.732199	0.777475	0.810729	0.774545	0.773495	0.82738	0.820195	0.822005
cg16409012	0.820893	0.830557	0.843075	0.778048	0.777935	0.80413	0.851486	0.816963	0.844089	0.82372	0.865983	0.786164	0.787367	0.738764	0.789299	0.763879	0.778818	0.777295	0.829444	0.83066	0.765479	0.764569	0.586688	0.761173	0.762906	0.429399	0.763645	0.757088	0.779795	0.819661	0.782205	0.760814	0.774003	0.812492	0.762289	0.816198	0.783699	0.80428	0.814145	0.810449	0.871082	0.707049	0.757544	0.772506	0.700938	0.716844	0.780913	0.795348	0.822253
cg07092135	0.843223	0.866791	0.895449	0.827934	0.800087	0.816564	0.805722	0.757487	0.86438	0.893407	0.851343	0.893785	0.881352	0.819879	0.880691	0.864382	0.739856	0.836674	0.886476	0.863351	0.832971	0.914633	0.887446	0.903398	0.859114	0.878133	0.903195	0.850143	0.873587	0.887897	0.892637	0.890457	0.884778	0.846828	0.865656	0.876638	0.867073	0.822508	0.850776	0.826192	0.874976	0.859315	0.846894	0.874089	0.879811	0.859747	0.872162	0.834876	0.903314
cg10108372	0.797425	0.812027	0.76112	0.79796	0.744297	0.69171	0.801205	0.799464	0.835378	0.824808	0.818755	0.804515	0.800774	0.768093	0.845097	0.754354	0.792786	0.789052	0.777098	0.762665	0.758321	0.816485	0.870556	0.711135	0.79838	0.372081	0.803672	0.774664	0.829904	0.756207	0.785932	0.772004	0.841964	0.766988	0.808637	0.831124	0.839607	0.872255	0.819442	0.656134	0.87599	0.739648	0.735195	0.828198	0.774131	0.737135	0.700572	0.76243	0.640149
cg23679344	0.829541	0.817997	0.771911	0.804955	0.855377	0.731214	0.769854	0.620959	0.77532	0.730717	0.841235	0.782232	0.65917	0.83429	0.786966	0.885498	0.757955	0.864297	0.847214	0.80349	0.826749	0.718543	0.538645	0.884905	0.84753	0.741007	0.849786	0.847536	0.865649	0.877982	0.619401	0.789445	0.763279	0.745602	0.723117	0.769051	0.753251	0.730959	0.840953	0.75685	0.852459	0.879437	0.849268	0.817108	0.738041	0.778345	0.716001	0.80948	0.823632
cg05626927	0.793103	0.825911	0.815313	0.762601	0.719844	0.813971	0.824533	0.803361	0.825373	0.82224	0.809754	0.744006	0.744094	0.780875	0.816143	0.752036	0.751111	0.757243	0.829307	0.743374	0.805712	0.788355	0.729275	0.771125	0.782549	0.612902	0.738485	0.713256	0.804795	0.775525	0.813538	0.783641	0.811407	0.767025	0.778889	0.760794	0.765104	0.831719	0.77625	0.817547	0.844313	0.7765	0.776523	0.787078	0.794991	0.638885	0.755722	0.800029	0.757968
cg27228272	0.7965	0.79015	0.78666	0.720572	0.828007	0.764165	0.848782	0.751614	0.814743	0.83108	0.862655	0.736693	0.766924	0.822008	0.776861	0.803066	0.740298	0.70129	0.816632	0.769005	0.812255	0.799545	0.701095	0.774621	0.798917	0.487135	0.661436	0.769984	0.821603	0.756901	0.736792	0.693974	0.714315	0.702546	0.764161	0.738237	0.792429	0.810347	0.754926	0.794303	0.751575	0.679919	0.774293	0.744897	0.739909	0.61314	0.738284	0.778022	0.811094
cg23623251	0.780224	0.834534	0.841661	0.767309	0.856703	0.709718	0.779844	0.772599	0.834649	0.746324	0.694872	0.807051	0.771225	0.791713	0.842687	0.803129	0.699326	0.7317	0.8726	0.749828	0.723832	0.714507	0.73805	0.811666	0.717575	0.828538	0.803705	0.806028	0.828015	0.849107	0.709286	0.754904	0.718994	0.653491	0.748787	0.671663	0.789565	0.780506	0.770019	0.722747	0.748263	0.803698	0.787595	0.814441	0.790076	0.717098	0.781821	0.770719	0.839885
cg09914444	0.882695	0.874518	0.882574	0.839446	0.90078	0.854305	0.90964	0.866451	0.871508	0.863271	0.868606	0.875881	0.848721	0.899013	0.853098	0.860844	0.852125	0.84227	0.919265	0.878585	0.87135	0.875025	0.883668	0.895927	0.885651	0.877062	0.810419	0.858664	0.915397	0.858146	0.871085	0.814136	0.832479	0.83967	0.855875	0.805857	0.891648	0.917674	0.878363	0.890571	0.924332	0.835621	0.849947	0.844781	0.845186	0.821075	0.87966	0.866283	0.853089
cg16389901	0.770531	0.842592	0.821145	0.79991	0.717808	0.762375	0.870272	0.667742	0.803857	0.880569	0.873753	0.863721	0.817106	0.798264	0.841414	0.803458	0.810272	0.790991	0.780315	0.861375	0.775969	0.838745	0.753981	0.815767	0.783809	0.83654	0.816817	0.799698	0.837752	0.800319	0.787095	0.76964	0.858748	0.764824	0.884197	0.763068	0.867896	0.813024	0.865979	0.787967	0.820503	0.705882	0.78382	0.879449	0.757477	0.780248	0.576791	0.765186	0.872922
cg01077100	0.819791	0.867169	0.825103	0.900315	0.868783	0.855507	0.890941	0.764921	0.857205	0.861249	0.875846	0.878568	0.85974	0.835342	0.815391	0.893607	0.843297	0.875502	0.833973	0.857377	0.815085	0.884568	0.841464	0.893865	0.879461	0.785064	0.886767	0.874965	0.908562	0.862327	0.904577	0.836476	0.90185	0.89782	0.921444	0.908062	0.908183	0.88241	0.894182	0.863571	0.922007	0.905143	0.855512	0.858251	0.835878	0.867789	0.762684	0.778715	0.801257
cg20469003	0.813876	0.796883	0.823843	0.709837	0.753864	0.805561	0.766485	0.828665	0.843499	0.801844	0.844113	0.627831	0.777624	0.811034	0.678595	0.814962	0.766396	0.709173	0.790019	0.804325	0.762747	0.714737	0.785954	0.790457	0.756057	0.768667	0.737435	0.742843	0.72379	0.786661	0.827815	0.734397	0.739501	0.777016	0.775581	0.781545	0.827919	0.790661	0.772358	0.743557	0.846821	0.708952	0.768373	0.774528	0.747315	0.62103	0.755838	0.813429	0.750139
cg00968640	0.911315	0.909881	0.922249	0.914405	0.917005	0.896322	0.927799	0.911313	0.936263	0.915825	0.918386	0.87272	0.911051	0.885935	0.849707	0.935082	0.877295	0.873788	0.926953	0.925429	0.890062	0.927347	0.870297	0.929728	0.931964	0.829008	0.909087	0.916318	0.919295	0.904505	0.938359	0.865257	0.91321	0.900185	0.932182	0.913753	0.948072	0.92871	0.929839	0.925154	0.94585	0.917171	0.935076	0.901708	0.909517	0.881457	0.833275	0.907058	0.93638
cg01649611	0.701022	0.772307	0.82045	0.66015	0.73726	0.789129	0.703445	0.585654	0.737213	0.731245	0.698679	0.699776	0.688791	0.706872	0.860077	0.803235	0.583429	0.649485	0.744468	0.716153	0.658364	0.7642	0.699371	0.82976	0.768708	0.737099	0.762287	0.791896	0.755388	0.860949	0.883025	0.897771	0.782778	0.732547	0.680941	0.731851	0.797029	0.725692	0.796169	0.713846	0.742609	0.853622	0.800062	0.776035	0.856765	0.760443	0.652709	0.695036	0.757905
cg11093142	0.647826	0.840193	0.572246	0.847388	0.864309	0.792491	0.880427	0.667345	0.746904	0.755163	0.830714	0.790757	0.799119	0.816436	0.788637	0.75933	0.801622	0.812131	0.660693	0.767153	0.82241	0.875629	0.851167	0.831092	0.852355	0.652309	0.822528	0.870462	0.882757	0.829728	0.857188	0.848154	0.856846	0.858656	0.835051	0.827917	0.845713	0.852242	0.820645	0.820653	0.898493	0.824385	0.729638	0.821292	0.814117	0.750805	0.813572	0.624627	0.385815
cg13780718	0.774826	0.752102	0.749292	0.838626	0.861169	0.710729	0.560746	0.678863	0.677103	0.627475	0.800154	0.826269	0.512835	0.749799	0.874837	0.887806	0.68792	0.861691	0.85143	0.676723	0.755599	0.741483	0.455958	0.89766	0.828153	0.748664	0.878066	0.856158	0.920866	0.87962	0.776943	0.830729	0.804071	0.675221	0.7124	0.722989	0.701471	0.749393	0.808553	0.647908	0.762405	0.895442	0.775176	0.866944	0.784661	0.841402	0.669064	0.776227	0.700842
cg24200753	0.82715	0.830687	0.851424	0.791227	0.841247	0.865809	0.845805	0.889618	0.862934	0.877511	0.861361	0.796837	0.803913	0.827612	0.819832	0.849404	0.754599	0.795923	0.850684	0.879	0.806913	0.813736	0.791804	0.861421	0.752046	0.764812	0.799799	0.82865	0.829867	0.775482	0.821417	0.725779	0.786869	0.787871	0.844074	0.768636	0.838218	0.847758	0.833504	0.79772	0.787232	0.732973	0.774628	0.848253	0.789626	0.67215	0.778049	0.78551	0.877868
cg26126295	0.898556	0.922184	0.897913	0.907058	0.867412	0.907353	0.912337	0.90471	0.926423	0.917335	0.912603	0.912474	0.897465	0.890854	0.88214	0.938839	0.887551	0.908549	0.919659	0.902858	0.903255	0.882099	0.938983	0.921577	0.907455	0.912472	0.91461	0.894375	0.911919	0.906775	0.927802	0.899493	0.934034	0.887683	0.917746	0.921668	0.946289	0.930064	0.922835	0.928014	0.947906	0.930296	0.897097	0.903981	0.878466	0.905116	0.926603	0.883898	0.924327
cg21994818	0.76917	0.790055	0.76269	0.636626	0.705348	0.718848	0.763509	0.760752	0.745528	0.782328	0.852249	0.719651	0.837384	0.766056	0.772539	0.722051	0.747781	0.696431	0.843746	0.724346	0.791419	0.845024	0.706668	0.731419	0.732832	0.840774	0.6495	0.738029	0.83691	0.674119	0.73345	0.778692	0.654307	0.729599	0.748277	0.67985	0.730335	0.784933	0.745385	0.810971	0.817294	0.652259	0.776408	0.754583	0.773088	0.587398	0.767462	0.720486	0.649466
cg12256705	0.913148	0.913269	0.88493	0.929806	0.922263	0.899225	0.919152	0.876751	0.913811	0.907345	0.915811	0.89939	0.92874	0.926102	0.928017	0.913499	0.911047	0.925332	0.914409	0.899839	0.92725	0.910907	0.871447	0.935872	0.911388	0.851813	0.935117	0.914607	0.914958	0.928133	0.9151	0.928036	0.924929	0.89432	0.92659	0.933643	0.924575	0.925826	0.932316	0.914186	0.951828	0.936283	0.902163	0.930442	0.914192	0.925997	0.914788	0.924685	0.908051
cg21314318	0.719232	0.823162	0.803645	0.607501	0.857846	0.782604	0.803741	0.612808	0.75914	0.716571	0.825444	0.747691	0.570343	0.736496	0.913412	0.761288	0.690699	0.523977	0.8545	0.793821	0.537174	0.794285	0.767716	0.727193	0.812156	0.903617	0.590293	0.821886	0.871181	0.907889	0.826997	0.900008	0.613611	0.495389	0.518128	0.604823	0.63603	0.778606	0.863002	0.828731	0.85568	0.758182	0.825379	0.893863	0.810899	0.750624	0.756849	0.711148	0.750587
cg01693138	0.780569	0.798353	0.834169	0.760973	0.713899	0.803564	0.814592	0.825481	0.811213	0.834321	0.888871	0.746396	0.841695	0.753553	0.729317	0.748019	0.734216	0.781173	0.845078	0.81112	0.763629	0.809696	0.64869	0.801085	0.744405	0.720448	0.682867	0.761145	0.814519	0.679784	0.765545	0.758806	0.745382	0.75925	0.804025	0.809458	0.86473	0.844344	0.802735	0.73297	0.844972	0.691238	0.813534	0.756293	0.76995	0.661388	0.77403	0.804607	0.87028
cg25552843	0.791039	0.813888	0.79344	0.828673	0.74861	0.819886	0.830575	0.788356	0.806564	0.832483	0.87055	0.845581	0.846894	0.794414	0.888847	0.820477	0.829211	0.821966	0.850617	0.826217	0.818039	0.860569	0.804407	0.834381	0.818827	0.819493	0.833613	0.823985	0.835889	0.839238	0.849725	0.84323	0.874529	0.775896	0.865079	0.871365	0.88737	0.900522	0.893912	0.83822	0.894179	0.785393	0.77262	0.871575	0.810866	0.79901	0.834481	0.791917	0.836234
cg24391989	0.790176	0.790879	0.789681	0.807091	0.790653	0.710202	0.723537	0.69357	0.812243	0.782962	0.680902	0.759814	0.772717	0.804171	0.867433	0.799269	0.752321	0.80436	0.843983	0.724513	0.716434	0.737911	0.703345	0.823656	0.705887	0.862707	0.78521	0.759405	0.78845	0.789428	0.651255	0.799382	0.798898	0.695943	0.716605	0.774327	0.650695	0.771688	0.842128	0.635815	0.75796	0.761303	0.740201	0.815212	0.721626	0.78254	0.744725	0.761073	0.817268
cg16509336	0.895046	0.911589	0.893762	0.906274	0.919817	0.909331	0.906108	0.89871	0.914336	0.921293	0.909286	0.915599	0.868592	0.90012	0.870039	0.933726	0.885801	0.929792	0.912198	0.922537	0.903432	0.904281	0.725325	0.91944	0.91078	0.783741	0.930074	0.868118	0.909106	0.865805	0.891573	0.857131	0.900743	0.889291	0.93109	0.933186	0.937598	0.924526	0.931882	0.918364	0.926933	0.914045	0.938315	0.910774	0.908996	0.893336	0.888891	0.903188	0.919611
cg19399285	0.780543	0.761734	0.792333	0.765085	0.79632	0.717375	0.775883	0.764392	0.810056	0.776928	0.832259	0.726621	0.724276	0.780017	0.775203	0.711303	0.702267	0.712658	0.782426	0.766348	0.79226	0.774728	0.708619	0.800891	0.778421	0.68794	0.737498	0.806501	0.818248	0.78146	0.742634	0.670747	0.76651	0.726671	0.70737	0.782984	0.801713	0.806881	0.794324	0.784709	0.831489	0.685194	0.743489	0.678375	0.680312	0.635885	0.759117	0.764541	0.711579
cg09739536	0.864546	0.86328	0.849593	0.817913	0.845119	0.917994	0.882043	0.824327	0.864718	0.897596	0.878195	0.865116	0.842544	0.876551	0.827576	0.895697	0.815162	0.825503	0.878399	0.819469	0.869504	0.764635	0.751404	0.889754	0.853175	0.525962	0.863573	0.831433	0.816685	0.832763	0.890536	0.816037	0.834331	0.842849	0.864033	0.856318	0.845356	0.899305	0.868576	0.896067	0.866673	0.775786	0.892821	0.804668	0.845966	0.731569	0.831594	0.845798	0.920884
cg23497020	0.739142	0.780266	0.522339	0.773975	0.846388	0.657641	0.69396	0.620244	0.676318	0.777051	0.590122	0.80922	0.763474	0.742392	0.766622	0.742304	0.714705	0.797306	0.616249	0.687734	0.759745	0.643336	0.554245	0.832859	0.714602	0.520319	0.813388	0.82917	0.70596	0.792234	0.788998	0.79271	0.862617	0.801934	0.768411	0.882828	0.742255	0.827893	0.776615	0.764242	0.816432	0.835979	0.61315	0.817345	0.790568	0.815671	0.771215	0.706219	0.374256
cg11294750	0.814218	0.848497	0.843929	0.804325	0.809254	0.802037	0.846262	0.837126	0.837768	0.837438	0.88541	0.795492	0.876204	0.865078	0.835081	0.808391	0.787314	0.829966	0.864424	0.804584	0.807586	0.817883	0.79823	0.862839	0.775834	0.81908	0.853687	0.789174	0.748493	0.847319	0.819147	0.791289	0.848847	0.838329	0.890811	0.800114	0.856001	0.861976	0.839133	0.844719	0.895605	0.82003	0.796331	0.781213	0.788678	0.779619	0.815974	0.789967	0.861683
cg26152017	0.757004	0.789657	0.722305	0.809463	0.772587	0.748634	0.87948	0.684098	0.780132	0.782297	0.858602	0.848202	0.807797	0.750842	0.85719	0.751084	0.810597	0.777165	0.813131	0.784548	0.823117	0.868222	0.862694	0.780732	0.825891	0.672781	0.80622	0.86889	0.85183	0.838664	0.825806	0.846107	0.832119	0.832465	0.886258	0.825563	0.880372	0.884882	0.873445	0.834802	0.889278	0.724435	0.755994	0.84944	0.769393	0.76314	0.831365	0.745546	0.715495
cg00400532	0.799536	0.84943	0.809376	0.876395	0.82058	0.798364	0.88405	0.815728	0.838285	0.847793	0.901403	0.88113	0.842287	0.802964	0.940365	0.810099	0.862888	0.846419	0.820566	0.808891	0.827734	0.87213	0.885133	0.87427	0.839488	0.93388	0.859075	0.85575	0.866084	0.886902	0.874836	0.896742	0.880074	0.813693	0.889769	0.925623	0.909794	0.929496	0.916035	0.886977	0.91643	0.821982	0.726427	0.903415	0.821759	0.834216	0.832752	0.788489	0.731817
cg13713922	0.795524	0.877848	0.816417	0.836439	0.836304	0.716703	0.898083	0.845665	0.834419	0.834573	0.875622	0.899659	0.870325	0.787014	0.93509	0.841424	0.839942	0.837115	NA	0.748785	0.85915	0.936382	0.931042	0.795151	0.786087	0.696863	0.887398	0.860205	0.853214	0.875039	0.838966	0.895347	0.88589	0.888074	0.899213	0.91465	0.834713	0.921144	0.940078	0.830981	0.844255	0.882495	0.799011	0.896068	0.795159	0.859839	0.849019	0.806433	0.732513
cg27079194	0.875237	0.834401	0.909641	0.80093	0.815733	0.81916	0.794484	0.875945	0.855488	0.871854	0.905811	0.812443	0.830611	0.858954	0.857623	0.873223	0.718804	0.809053	0.89501	0.824572	0.845267	0.800161	0.742989	0.877041	0.799568	0.80452	0.819153	0.848186	0.849567	0.830919	0.859772	0.897132	0.784702	0.873511	0.809926	0.827781	0.826864	0.835817	0.839011	0.836414	0.879709	0.849109	0.875055	0.80199	0.871811	0.830896	0.789427	0.857313	0.888529
cg22261694	0.846561	0.803578	0.864391	0.823003	0.815014	0.853828	0.870736	0.80736	0.873511	0.80725	0.829826	0.841162	0.755272	0.803059	0.858962	0.859614	0.826064	0.889595	0.895161	0.828737	0.834979	0.802668	0.78931	0.85498	0.837851	0.666537	0.871942	0.832816	0.871338	0.852177	0.850076	0.859191	0.867723	0.798232	0.892228	0.9136	0.896737	0.841786	0.88923	0.849329	0.907877	0.860178	0.809387	0.884656	0.75778	0.822865	0.821687	0.868571	0.857355
cg10334127	0.90225	0.920958	0.925699	0.895539	0.917214	0.923657	0.906183	0.912431	0.920347	0.941484	0.924304	0.91591	0.932424	0.919014	0.920592	0.910473	0.919017	0.889696	0.937224	0.926605	0.908696	0.905933	0.85381	0.916552	0.898628	0.784351	0.895413	0.900827	0.92238	0.893967	0.891519	0.896569	0.895763	0.904841	0.911557	0.891878	0.934293	0.914487	0.917088	0.916906	0.930734	0.882761	0.911774	0.913301	0.91096	0.884994	0.922649	0.907765	0.912579
cg20305489	0.903378	0.914356	0.880405	0.911484	0.884736	0.922384	0.924038	0.886195	0.926482	0.936032	0.928619	0.923973	0.875928	0.907125	0.943661	0.901479	0.904556	0.909374	0.913939	0.898328	0.902639	0.887665	0.912328	0.921299	0.880885	0.951384	0.907902	0.89504	0.921324	0.919417	0.905094	0.927314	0.931407	0.881495	0.933418	0.93735	0.915472	0.917844	0.938489	0.933752	0.943037	0.893837	0.911065	0.935992	NA	0.890035	0.927652	0.899174	0.918334
cg21708130	0.673431	0.77693	0.762036	0.762577	0.785877	0.76094	0.728025	0.560621	0.743171	0.716774	0.815404	0.82546	0.702507	0.747266	0.801379	0.835158	0.746335	0.82056	0.76572	0.766907	0.754292	0.73404	0.634307	0.81219	0.785412	0.590564	0.839342	0.839115	0.809509	0.764952	0.827706	0.824098	0.827915	0.787314	0.746398	0.796248	0.843763	0.788509	0.826652	0.747133	0.849191	0.84433	0.744565	0.83303	0.809776	0.744372	0.621352	0.687624	0.703453
cg02852529	0.629539	0.829454	0.568727	0.798914	0.91369	0.694539	0.818527	0.543118	0.629448	0.595731	0.802281	0.81595	0.817328	0.746253	0.846387	0.745697	0.647339	0.850995	0.661798	0.688379	0.793128	0.860356	0.763873	0.837344	0.777573	0.755408	0.683221	0.6939	0.897191	0.802022	0.840812	0.854029	0.865303	0.739931	0.813237	0.811457	0.797762	0.825798	0.765906	0.802132	0.904926	0.804891	0.631784	0.784814	0.832036	0.770144	0.77991	0.612932	0.335076
cg06438559	0.729701	0.755789	0.809576	0.680734	0.806796	0.797414	0.797329	0.767124	0.753632	0.845914	0.819869	0.648895	0.750011	0.765	0.791548	0.762092	0.725751	0.665231	0.744147	0.742224	0.716235	0.734492	0.606801	0.755128	0.716847	0.566822	0.763991	0.719371	0.744671	0.761183	0.750911	0.807245	0.807208	0.572732	0.686197	0.710695	0.776938	0.791243	0.778452	0.777799	0.793685	0.631225	0.79472	0.818396	0.718171	0.569683	0.730316	0.743524	0.791463
cg26487582	0.722096	0.843934	0.77801	0.780076	0.82571	0.742617	0.774287	0.715681	0.76052	0.802274	0.791894	0.805839	0.815401	0.797094	0.826556	0.773072	0.755599	0.789932	0.75646	0.711696	0.811053	0.827123	0.843821	0.826522	0.808277	0.830437	0.791197	0.801777	0.817757	0.859477	0.772417	0.836943	0.822334	0.7595	0.760583	0.805056	0.807176	0.813519	0.821602	0.819893	0.846528	0.743433	0.773048	0.83358	0.77108	0.750434	0.797333	0.650803	0.513691
cg09921821	0.736897	0.742216	0.755238	0.735874	0.705686	0.695554	0.773831	0.713836	0.775631	0.799889	0.826664	0.789423	0.737779	0.741255	0.861883	0.718996	0.753741	0.740005	0.787985	0.728035	0.721905	0.777353	0.787273	0.801419	0.711544	0.712162	0.729636	0.74019	0.719546	0.795996	0.774867	0.776834	0.783956	0.690972	0.808218	0.820939	0.810417	0.868717	0.823772	0.730209	0.854458	0.757299	0.698214	0.784419	0.704652	0.695551	0.746335	0.733884	0.782689
cg09721612	0.788801	0.805389	0.797838	0.736788	0.781568	0.784049	0.770708	0.796227	0.743431	0.786521	0.794952	0.805239	0.827625	0.772171	0.808416	0.740432	0.762936	0.763494	0.832543	0.800258	0.781321	0.739346	0.748553	0.782198	0.79008	0.654875	0.807892	0.785508	0.827399	0.757184	0.800666	0.752257	0.783567	0.79288	0.768259	0.77759	0.819992	0.809026	0.788333	0.791591	0.794321	0.635404	0.793708	0.713639	0.716082	0.66109	0.752849	0.72622	0.755473
cg19008371	0.826496	0.877476	0.872297	0.842133	0.81675	0.817663	0.854096	0.801552	0.871352	0.884662	0.893871	0.860483	0.839379	0.791411	0.919086	0.845796	0.878226	0.841957	0.84953	0.838576	0.815592	0.873481	0.810368	0.853523	0.852254	0.880622	0.851958	0.842294	0.857169	0.853734	0.876741	0.846607	0.880065	0.829392	0.903332	0.872385	0.890893	0.900241	0.891467	0.866072	0.885052	0.825217	0.836634	0.864159	0.884983	0.850655	0.878473	0.826275	0.860312
cg04934382	0.93624	0.892409	0.931336	0.894385	0.857137	0.924192	0.954076	0.916651	0.939831	0.931668	0.946757	0.868867	0.949748	0.909864	0.947554	0.903688	0.882922	0.914391	0.935012	0.902745	0.890134	0.945889	0.932868	0.887247	0.874969	0.912432	0.873537	0.886056	0.923546	0.85628	0.91468	0.924712	0.94005	0.887564	0.926389	0.919341	0.903241	0.908551	0.91238	0.932347	0.922368	0.832808	0.883748	0.927634	0.885531	0.906481	0.914926	0.897847	0.93735
cg10166664	0.767023	0.822487	0.82436	0.854699	0.901201	0.757081	0.713077	0.780843	0.784782	0.767745	0.840348	0.888362	0.633465	0.829263	0.745092	0.940812	0.67624	0.869169	0.89673	0.850992	0.808887	0.604291	0.540154	0.914182	0.811397	0.589867	0.893795	0.829438	0.897539	0.829123	0.58933	0.838348	0.678551	0.651372	0.49472	0.697711	0.619025	0.62434	0.763358	0.732349	0.786639	0.914924	0.819623	0.87745	0.834313	0.824133	0.669481	0.670912	0.837009
cg04349084	0.827735	0.763589	0.883775	0.708541	0.772873	0.819554	0.801772	0.82908	0.780839	0.81083	0.886123	0.775334	0.72971	0.767554	0.75604	0.727796	0.694134	0.679485	0.879486	0.73008	0.762545	0.808893	0.807707	0.770912	0.699671	0.484318	0.646801	0.737451	0.741368	0.768599	0.810535	0.733184	0.690192	0.737428	0.726407	0.689115	0.744038	0.748968	0.764756	0.76776	0.793894	0.711265	0.76412	0.686967	0.818427	0.642636	0.733107	0.827059	0.821552
cg11278749	0.846393	0.808809	0.834722	0.812639	0.811214	0.761273	0.776776	0.783024	0.858637	0.831697	0.808808	0.717087	0.739625	0.735588	0.730166	0.800791	0.716975	0.778497	0.784557	0.737773	0.726174	0.675898	0.686442	0.763473	0.762812	0.551743	0.781083	0.773425	0.748552	0.780578	0.724776	0.698751	0.80587	0.805902	0.800095	0.755131	0.799816	0.792288	0.779969	0.793051	0.849119	0.731983	0.777481	0.742678	0.755072	0.728682	0.664023	0.747667	0.723487
cg09941363	0.769586	0.776194	0.834522	0.73145	0.697334	0.692432	0.696727	0.738777	0.796681	0.764823	0.754688	0.714033	0.724615	0.752251	0.847725	0.689977	0.658477	0.75379	0.771962	0.695225	0.672381	0.70693	0.728972	0.772696	0.693439	0.882939	0.669909	0.753826	0.713607	0.776084	0.793992	0.795394	0.737947	0.678091	0.731743	0.755158	0.722826	0.768616	0.715976	0.779012	0.79275	0.738663	0.590427	0.759124	0.745338	0.619051	0.740648	0.710313	0.770101
cg09803959	0.707609	0.794031	0.686	0.714493	0.76179	0.747011	0.727168	0.643393	0.789669	0.81853	0.710822	0.754731	0.69046	0.725781	0.779087	0.75595	0.816773	0.723237	0.71887	0.697399	0.747536	0.701474	0.668613	0.767065	0.756927	0.73852	0.767338	0.764869	0.775819	0.787213	0.760889	0.764241	0.778291	0.660704	0.709733	0.797156	0.768622	0.767953	0.766269	0.719649	0.814219	0.724554	0.720814	0.793634	0.744989	0.757525	0.738855	0.729781	0.633467
cg26851107	0.725978	0.831885	0.72053	0.826397	0.800585	0.775255	0.828976	0.745596	0.797843	0.79098	0.834053	0.860933	0.793839	0.754778	0.828717	0.754316	0.80154	0.798122	0.749824	0.741492	0.799046	0.836529	0.82598	0.811381	0.830111	0.764003	0.808154	0.817984	0.820563	0.779233	0.752978	0.798056	0.874195	0.770109	0.852319	0.866156	0.816095	0.851261	0.833207	0.791852	0.896015	0.795816	0.772067	0.849193	0.705375	0.79816	0.78402	0.750709	0.639221
cg15500907	0.768556	0.817048	0.687102	0.822572	0.876852	0.740673	0.827117	0.793102	0.819423	0.700259	0.745127	0.875362	0.465381	0.777386	0.727795	0.867406	0.65187	0.861082	0.823827	0.746077	0.797159	0.746941	0.450467	0.891041	0.81396	0.49817	0.872278	0.845809	0.885991	0.875364	0.895713	0.758389	0.904803	0.602635	0.428279	0.659239	0.687236	0.56674	0.763928	0.712712	0.864457	0.881052	0.795357	0.858477	0.778995	0.830864	0.806521	0.695536	0.704767
cg09107344	0.880594	0.877639	0.820328	0.856877	0.848008	0.763533	0.886292	0.85206	0.869476	0.896542	0.92056	0.824627	0.839834	0.834852	0.845085	0.823323	0.828256	0.827494	0.902776	0.83868	0.741739	0.874804	0.892531	0.853031	0.796381	0.833162	0.830523	0.86065	0.882064	0.781021	0.743053	0.706412	0.856157	0.769724	0.788886	0.806679	0.852172	0.887585	0.832132	0.883332	0.91307	0.790278	0.82246	0.846846	0.768824	0.736723	0.876445	0.852179	0.877707
cg14192401	0.781285	0.814703	0.724153	0.825223	0.798464	0.710637	0.816063	0.714585	0.762336	0.827575	0.867456	0.849599	0.816159	0.779792	0.897255	0.849177	0.795423	0.80877	0.779919	0.800643	0.813459	0.873541	0.859991	0.85542	0.766185	0.622201	0.8572	0.842711	0.861749	0.833796	0.771891	0.826252	0.894674	0.762712	0.86688	0.890344	0.790077	0.829509	0.85568	0.748653	0.870519	0.793351	0.761811	0.868857	0.772846	0.823712	0.779136	0.767621	0.817101
cg17758048	0.790922	0.733139	0.774444	0.878163	0.850951	0.739675	0.616934	0.69383	0.695247	0.664236	0.812773	0.853069	0.478208	0.837989	0.803416	0.88446	0.650006	0.875088	0.859548	0.802755	0.712213	0.699217	0.469772	0.873812	0.85416	0.740019	0.817918	0.878786	0.867759	0.860516	0.580438	0.748513	0.677976	0.633646	0.618193	0.599546	0.671163	0.734656	0.81865	0.708723	0.772854	0.913449	0.766039	0.877142	0.723977	0.594439	0.59107	0.781208	0.79784
cg08284233	0.785967	0.74162	0.760963	0.844978	0.822989	0.757086	0.785491	0.686848	0.786619	0.771426	0.764125	0.801203	0.842333	0.769358	0.774668	0.802472	0.783239	0.815539	0.711689	0.697211	0.819034	0.744215	0.665075	0.82496	0.80256	0.614006	0.853655	0.830816	0.765386	0.797117	0.798252	0.785158	0.846748	0.735495	0.757157	0.838159	0.769648	0.79604	0.802608	0.782437	0.833192	0.856205	0.753485	0.852974	0.773623	0.765542	0.783756	0.717846	0.659112
cg06495586	0.886528	0.868597	0.883455	0.83631	0.879898	0.82701	0.86234	0.863341	0.870051	0.900084	0.859066	0.850492	0.844586	0.854387	0.868658	0.831045	0.823609	0.830842	0.864287	0.834187	0.834814	0.823915	0.829868	0.875849	0.870853	0.815479	0.812426	0.845391	0.870097	0.863548	0.860128	0.845921	0.859363	0.78695	0.851761	0.865256	0.852046	0.861557	0.860504	0.866612	0.898799	0.845746	0.84734	0.917073	0.823464	0.85646	0.830538	0.843235	0.904443
cg25233271	0.803803	0.764557	0.809045	0.728795	0.784562	0.696981	0.729619	0.765016	0.720938	0.694506	0.848859	0.794524	0.699188	0.787445	0.780574	0.765743	0.681678	0.752495	0.88106	0.764395	0.747475	0.769563	0.735532	0.79798	0.715867	0.67788	0.730545	0.79401	0.79982	0.795755	0.738576	0.763347	0.701539	0.738348	0.711161	0.73801	0.783005	0.741894	0.708057	0.736681	0.779601	0.776276	0.754508	0.76514	0.772613	0.68428	0.795647	0.814868	0.844967
cg13797468	0.793881	0.801314	0.814736	0.743496	0.754215	0.737425	0.741873	0.690557	0.79684	0.779617	0.767353	0.729309	0.839427	0.757609	0.780697	0.714311	0.721299	0.751475	0.773255	0.735307	0.748853	0.699841	0.663717	0.78526	0.72203	0.60215	0.728884	0.720012	0.748224	0.643679	0.7409	0.74427	0.793881	0.783562	0.776448	0.732957	0.750409	0.805341	0.745137	0.761552	0.805168	0.734612	0.784991	0.715844	0.794335	0.689581	0.793287	0.807862	0.705314
cg02933362	0.838304	0.822331	0.808276	0.722996	0.771561	0.777529	0.803574	0.837437	0.843834	0.809213	0.934639	0.747738	0.751133	0.736512	0.846596	0.783071	0.744057	0.754542	0.819917	0.792784	0.796607	0.835892	0.845289	0.79506	0.791582	0.847379	0.774391	0.80604	0.817057	0.718401	0.660796	0.715447	0.804308	0.725116	0.761528	0.747814	0.820804	0.7888	0.798155	0.761502	0.861968	0.593421	0.740473	0.786498	0.735162	0.726671	0.827876	0.843384	0.84082
cg15058210	0.642647	0.780843	0.561391	0.775612	0.768451	0.643065	0.79464	0.527368	0.674977	0.702438	0.750971	0.769089	0.72563	0.689539	0.823602	0.731036	0.749746	0.741931	0.621207	0.59974	0.762369	0.78553	0.749308	0.745257	0.788791	0.761812	0.753567	0.784867	0.810279	0.735427	0.769924	0.832271	0.844004	0.733231	0.777272	0.782556	0.756304	0.803502	0.773049	0.668556	0.832103	0.751746	0.612736	0.787699	0.75084	0.692486	0.726777	0.578699	0.396748
cg15440158	0.864911	0.878806	0.823519	0.877325	0.90756	0.867995	0.901759	0.819413	0.886218	0.921067	0.906593	0.900742	0.894961	0.883439	0.90584	0.892634	0.887942	0.914873	0.86615	0.869571	0.875624	0.934942	0.891424	0.910793	0.903535	0.953046	0.899017	0.903413	0.903472	0.922076	0.857866	0.921731	0.938338	0.886189	0.918538	0.911716	0.906816	0.900783	0.910088	0.908755	0.926875	0.901403	0.874717	0.923853	0.872673	0.904748	0.874451	0.830091	0.828383
cg04131101	0.913428	0.944383	0.918483	0.933032	0.928417	0.923612	0.934816	0.918266	0.927737	0.947343	0.935368	0.937572	0.95424	0.913606	0.938076	0.933854	0.953501	0.94275	0.936418	0.944694	0.922752	0.943671	0.891072	0.942002	0.934895	0.943779	0.931377	0.928221	0.951677	0.951412	0.946245	0.949798	0.957396	0.92303	0.953973	0.939635	0.942549	0.937112	0.947017	0.941076	0.963321	0.944615	0.939675	0.937474	0.928183	0.929947	0.949349	0.934435	0.93935
cg06142351	0.685906	0.799226	0.672952	0.779993	0.769239	0.694993	0.812739	0.581609	0.694505	0.741308	0.800054	0.764026	0.7474	0.701537	0.876868	0.701037	0.753398	0.730628	0.687779	0.624442	0.784715	0.827007	0.733197	0.782092	0.777513	0.796766	0.78279	0.77861	0.81558	0.764424	0.774828	0.74048	0.782083	0.76848	0.773968	0.798164	0.797873	0.833441	0.769563	0.76945	0.85546	0.729208	0.619321	0.836507	0.779442	0.689565	0.732947	0.642291	0.468233
cg09288962	0.877981	0.886602	0.878293	0.908004	0.897949	0.877068	0.87349	0.847733	0.905881	0.873826	0.886553	0.910982	0.881344	0.880635	0.928657	0.918029	0.876121	0.924464	0.902023	0.900508	0.90114	0.853093	0.807087	0.920413	0.900624	0.798959	0.924231	0.916654	0.922098	0.898897	0.894985	0.897523	0.916469	0.881867	0.899287	0.883354	0.872147	0.870687	0.941072	0.894129	0.940026	0.925907	0.905643	0.914854	0.916753	0.892702	0.889261	0.884989	0.899585
cg24031764	0.764857	0.820045	0.748392	0.787063	0.863866	0.778438	0.874854	0.698394	0.728181	0.813548	0.861731	0.744466	0.810449	0.832904	0.785641	0.806618	0.772383	0.792514	0.766788	0.784026	0.79145	0.856919	0.633433	0.812573	0.821106	0.648589	0.78481	0.842858	0.9025	0.774358	0.772367	0.820146	0.816533	0.779826	0.826362	0.765338	0.842825	0.840724	0.821769	0.818117	0.892628	0.717995	0.752907	0.78865	0.749653	0.706032	0.775753	0.691651	0.49466
cg23254393	0.841902	0.810982	0.806476	0.808711	0.741884	0.798747	0.865526	0.813844	0.828591	0.854922	0.889784	0.838346	0.821727	0.79389	0.868946	0.790032	0.832845	0.803848	0.836819	0.825642	0.764412	0.837232	0.801969	0.828705	0.692649	0.737757	0.770008	0.791295	0.836223	0.827963	0.772375	0.811403	0.875484	0.779566	0.863516	0.855091	0.818949	0.873207	0.851771	0.85466	0.894327	0.805937	0.764631	0.828121	0.746448	0.772201	0.802633	0.791334	0.893162
cg07143863	0.781926	0.83395	0.752407	0.769932	0.840299	0.770213	0.818687	0.742719	0.77948	0.798091	0.861994	0.768454	0.751148	0.787347	0.743008	0.770947	0.729487	0.773702	0.787374	0.791085	0.74959	0.868429	0.812068	0.786211	0.772218	0.669567	0.775777	0.789125	0.845079	0.837175	0.78663	0.731654	0.794291	0.748596	0.801153	0.794661	0.786357	0.816449	0.800745	0.75247	0.842538	0.763102	0.769337	0.798453	0.755222	0.701465	0.737209	0.783482	0.664715
cg09920804	0.769173	0.790297	0.779418	0.736013	0.783679	0.755214	0.797908	0.692661	0.745551	0.805878	0.85586	0.714768	0.771321	0.813718	0.728241	0.735307	0.741363	0.69755	0.742775	0.749877	0.718043	NA	0.752845	0.758806	0.748636	0.808493	NA	0.758549	0.79774	0.785568	0.756778	0.641588	0.695435	0.692875	0.748718	0.705001	0.814407	0.792563	0.791325	0.828068	NA	0.679027	NA	0.701611	0.763084	0.625239	0.637093	0.726331	0.773037
cg07695771	0.774106	0.843579	0.728427	0.833061	0.792224	0.775435	0.863875	0.72021	0.803971	0.814956	0.847543	0.849291	0.817519	0.765518	0.925563	0.788402	0.825598	0.819764	0.778289	0.762987	0.840761	0.882046	0.867681	0.888449	0.834151	0.914809	0.818922	0.881421	0.864321	0.867349	0.889079	0.893939	0.868711	0.859123	0.860755	0.879997	0.866605	0.862274	0.855903	0.854718	0.888552	0.83058	0.804921	0.882154	0.826663	0.830073	0.845409	0.766511	0.567732
cg05762671	0.672824	0.777957	0.793603	0.815031	0.840946	0.719602	0.686504	0.66536	0.734621	0.672783	0.694222	0.84815	0.554824	0.718503	0.829191	0.841005	0.604185	0.80433	0.822286	0.687864	0.68656	0.645043	0.558921	0.865864	0.713042	0.824944	0.810736	0.832009	0.855947	0.849115	0.757293	0.778167	0.726614	0.632989	0.75685	0.725477	0.723254	0.696796	0.732161	0.651895	0.737728	0.848607	0.757741	0.830987	0.789709	0.739216	0.694323	0.668303	0.813949
cg19090437	0.80065	0.711961	0.783868	0.632215	0.81666	0.674471	0.76666	0.673558	0.740386	0.748569	0.779639	0.503737	0.765647	0.779876	0.91403	0.813355	0.702994	0.637372	0.758072	0.774132	0.635334	0.836897	0.701503	0.718368	0.761722	0.706231	0.473571	0.646359	0.749056	0.859927	0.823292	0.828218	0.830899	0.614938	0.650968	0.628955	0.850141	0.849624	0.844462	0.815879	0.8646	0.763978	0.686574	0.8495	0.839565	0.718062	0.653739	0.772583	0.710606
cg15754112	0.752236	0.811583	0.81104	0.722658	0.7843	0.808681	0.813414	0.749633	0.785963	0.847837	0.814257	0.757754	0.770303	0.802912	0.741076	0.766129	0.736338	0.679402	0.787374	0.78068	0.744808	0.772078	0.607595	0.820633	0.702567	0.491588	0.76858	0.769216	0.797064	0.761622	0.748424	0.774427	0.80604	0.716152	0.752837	0.763059	0.812336	0.80239	0.794557	0.787019	0.833875	0.760935	0.794017	0.80677	0.8344	0.700557	0.756198	0.762974	0.746689
cg04564000	0.417904	0.761406	0.447935	0.754803	0.792646	0.675023	0.751183	0.414554	0.58895	0.577075	0.595923	0.832757	0.717706	0.615228	0.887329	0.664051	0.656709	0.747038	0.480481	0.593224	0.70368	0.835141	0.843163	0.749134	0.777714	0.824657	0.816856	0.834837	0.749123	0.801199	0.852695	0.909224	0.842098	0.805658	0.740963	0.79672	0.734328	0.776306	0.68531	0.718504	0.846141	0.81715	0.614932	0.835133	0.764415	0.795157	0.76548	0.412878	0.264341
cg03731202	0.789724	0.834243	0.814837	0.733232	0.82685	0.789803	0.851176	0.764526	0.806884	0.828523	0.822349	0.819481	0.778258	0.801271	0.776963	0.801961	0.814511	0.73913	0.810851	0.770948	0.793561	0.8322	0.731861	0.82498	0.81366	0.800213	0.798404	0.816839	0.811578	0.822827	0.848661	0.818467	0.762735	0.730067	0.804707	0.810035	0.809157	0.844271	0.792006	0.791518	0.857591	0.742058	0.798763	0.782833	0.7852	0.702338	0.77976	0.781389	0.792777
cg00980058	0.706384	0.79719	0.774778	0.741774	0.744401	0.741004	0.716776	0.646794	0.750563	0.745026	0.667164	0.744252	0.57449	0.720113	0.893591	0.763007	0.742938	0.702576	0.798502	0.654092	0.722961	0.746977	0.699862	0.812334	0.793833	0.635036	0.813626	0.756338	0.783186	0.785703	0.711887	0.719584	0.735505	0.61974	0.478932	0.750466	0.644382	0.708947	0.759002	0.73179	0.758287	0.683508	0.736334	0.772745	0.771206	0.725505	0.743775	0.671509	0.710459
cg09853702	0.799574	0.794844	0.820723	0.701957	0.788361	0.76829	0.727201	0.713863	0.772252	0.792036	0.791766	0.761348	0.698295	0.773171	0.69845	0.760698	0.732418	0.693842	0.823411	0.701576	0.757948	0.770599	0.558186	0.796159	0.705688	0.48915	0.708763	0.765439	0.814635	0.768594	0.725086	0.654733	0.748366	0.689885	0.679719	0.714592	0.678016	0.689402	0.749416	0.732703	0.778634	0.711961	0.737429	0.752363	0.775219	0.741164	0.71384	0.825835	0.786032
cg26376241	0.742685	0.782357	0.766453	0.698458	0.773047	0.745769	0.761154	0.64647	0.690276	0.746474	0.75527	0.643887	0.686956	0.731767	0.763969	0.750778	0.652379	0.650438	0.740923	0.691038	0.517401	0.686708	0.619442	0.750138	0.682936	0.915558	0.592699	0.73492	0.681153	0.771504	0.804208	0.746399	0.742451	0.56616	0.568298	0.667374	0.739984	0.768274	0.756743	0.719318	0.805283	0.754082	0.705858	0.779687	0.738986	0.694966	0.624149	0.740953	0.705106
cg02771117	0.640087	0.826448	0.59201	0.832599	0.858838	0.769925	0.836097	0.592521	0.663372	0.717137	0.767064	0.844343	0.791602	0.782387	0.882163	0.750258	0.809784	0.831369	0.722664	0.77372	0.832355	0.860332	0.876567	0.813876	0.883013	0.477512	0.853163	0.882099	0.886827	0.82791	0.888385	0.875819	0.89425	0.837961	0.816583	0.8603	0.862787	0.826234	0.817797	0.830203	0.923023	0.846808	0.762965	0.873163	0.841531	0.855389	0.822575	0.663902	0.348559
cg23430388	0.795993	0.808537	0.732269	0.818525	0.877915	0.785614	0.890676	0.773735	0.769462	0.855388	0.854781	0.86171	0.82685	0.809373	0.828639	0.857036	0.774316	0.809687	0.761823	0.837884	0.799531	0.866356	0.797984	0.827093	0.793881	0.828343	0.87921	0.80398	0.891024	0.854647	0.835559	0.788324	0.828405	0.777327	0.806346	0.790036	0.845429	0.877512	0.872626	0.882506	0.888916	0.785809	0.783272	0.822775	0.827829	0.781716	0.804576	0.810338	0.60635
cg02244386	0.870225	0.800925	0.890853	0.724327	0.755203	0.813345	0.846753	0.880392	0.851952	0.851172	0.885961	0.68408	0.821378	0.835345	0.821762	0.813447	0.739848	0.717105	0.917211	0.839011	0.800315	0.884016	0.87541	0.816301	0.703851	0.86994	0.604095	0.742112	0.782994	0.801184	0.805537	0.764561	0.74521	0.758759	0.757427	0.688343	0.846556	0.852847	0.855738	0.861249	0.863808	0.72295	0.76427	0.755069	0.779685	0.596796	0.81244	0.849457	0.900307
cg04184019	0.792936	0.77461	0.793738	0.752851	0.708287	0.708735	0.798532	0.814482	0.814526	0.856191	0.861054	0.816898	0.835998	0.744517	0.768665	0.782186	0.809965	0.78481	0.788929	0.815301	0.776309	0.755703	0.66581	0.799243	0.730707	0.566619	0.761935	0.726646	0.851126	0.766117	0.786613	0.776524	0.848967	0.706561	0.821834	0.838152	0.830959	0.851542	0.861079	0.799962	0.82903	0.733447	0.754254	0.812444	0.690112	0.776265	0.793441	0.794171	0.833609
cg18266594	0.857757	0.831193	0.88365	0.774557	0.806378	0.761495	0.829759	0.875122	0.840002	0.860094	0.905457	0.750996	0.854437	0.837087	0.782904	0.781381	0.801814	0.781136	0.88549	0.848573	0.782554	0.815731	0.745505	0.792891	0.714666	0.738097	0.683711	0.74541	0.818776	0.829645	0.808223	0.785299	0.765956	0.802965	0.784566	0.783478	0.835195	0.838259	0.797865	0.844097	0.874188	0.763423	0.834183	0.802042	0.847725	0.67844	0.837465	0.862379	0.909595
cg04362790	0.841288	0.833894	0.844108	0.8224	0.818693	0.788799	0.850721	0.802503	0.854185	0.834304	0.867034	0.78214	0.824715	0.805772	0.781613	0.830334	0.774231	0.789854	0.854631	0.829801	0.785161	0.827938	0.724467	0.795459	0.75941	0.765489	0.783864	0.762893	0.830647	0.782508	0.79666	0.761756	0.789744	0.737005	0.820972	0.813928	0.782122	0.784746	0.773351	0.78555	0.866844	0.740386	0.798363	0.783116	0.813936	0.732249	0.825855	0.799303	0.826913
cg26689077	0.797139	0.858518	0.795006	0.792923	0.452802	0.824416	0.871377	0.805102	0.844243	0.835459	0.8802	0.846405	0.798037	0.81317	0.857645	0.792207	0.819219	0.783807	0.815496	0.779167	0.857832	0.857866	0.882481	0.82464	0.849242	0.918461	0.825669	0.876655	0.864762	0.860415	0.85276	0.794159	0.824707	0.831877	0.833343	0.826997	0.884474	0.860742	0.807699	0.825239	0.876339	0.803378	0.80485	0.833973	0.806685	0.794736	0.832914	0.77465	0.709207
cg07613333	0.863378	0.819257	0.914131	0.707362	0.895483	0.916004	0.914443	0.875412	0.799888	0.875603	0.889519	0.732294	0.716011	0.879911	0.83245	0.857423	0.825515	0.608186	0.902002	0.833502	0.712094	0.855927	0.815856	0.75517	0.853692	0.649719	0.676508	0.787488	0.891937	0.895548	0.89493	0.875828	0.707184	0.731622	0.646649	0.696355	0.923158	0.892345	0.928384	0.928583	0.90408	0.790306	0.909296	0.867077	0.828447	0.697403	0.887948	0.851774	0.92535
cg21773820	0.861766	0.880223	0.875157	0.853554	0.868235	0.866026	0.886515	0.857885	0.891045	0.886271	0.914212	0.913228	0.899104	0.876296	0.829838	0.869523	0.858489	0.857448	0.903661	0.855786	0.885562	0.857102	0.764916	0.912767	0.88308	0.821553	0.881639	0.878719	0.877716	0.878066	0.857449	0.86928	0.910538	0.812017	0.877696	0.870042	0.879396	0.884214	0.881346	0.841093	0.929544	0.868794	0.848297	0.906737	0.884087	0.860464	0.885523	0.841206	0.89923
cg22413388	0.765021	0.728852	0.786482	0.714571	0.596134	0.740331	0.76531	0.814182	0.766149	0.804391	0.91408	0.712315	0.757351	0.647446	0.731679	0.663388	0.7369	0.680573	0.810226	0.722906	0.649335	0.721338	0.78475	0.706238	0.686993	0.627861	0.723127	0.628068	0.737148	0.652953	0.661346	0.63574	0.829441	0.642126	0.797549	0.704399	0.742782	0.812461	0.818891	0.684542	0.850324	0.710938	0.765921	0.760149	0.669348	0.723301	0.721728	0.75392	0.829701
cg16477879	0.69961	0.891357	0.798165	0.911901	0.858406	0.842038	0.888194	0.563577	0.856985	0.845499	0.853213	0.911921	0.866623	0.868204	0.932182	0.905411	0.858943	0.932234	0.77681	0.802681	0.789235	0.766567	0.890956	0.929018	0.929314	0.826657	0.907905	0.88752	0.889679	0.883562	0.924588	0.943949	0.916552	0.880538	0.886471	0.896769	0.937453	0.899977	0.893554	0.815975	0.949172	0.903696	0.840951	0.920953	0.903054	0.911723	0.743498	0.695799	0.754616
cg07579107	0.772972	0.810275	0.735424	0.805487	0.764092	0.797317	0.869176	0.763068	0.793939	0.766998	0.849989	0.775171	0.818091	0.813154	0.754271	0.813262	0.793646	0.811052	0.745529	0.822477	0.807474	0.756994	0.743116	0.811361	0.801752	0.621442	0.794969	0.7727	0.825212	0.801395	0.81604	0.700971	0.797856	0.794638	0.806536	0.778682	0.832693	0.839313	0.836864	0.819899	0.849821	0.731601	0.79361	0.785992	0.805605	0.749856	0.658588	0.768474	0.650415
cg22078710	0.749332	0.730507	0.679128	0.756741	0.638293	0.749827	0.838568	0.75046	0.768305	0.745781	0.854123	0.777446	0.736152	0.700565	0.719618	0.720239	0.76799	0.81354	0.751846	0.778203	0.764607	0.802748	0.815176	0.712462	0.769753	0.620896	0.734925	0.762455	0.802956	0.793822	0.777572	0.782501	0.799636	0.714073	0.858696	0.8665	0.832896	0.870375	0.839828	0.846095	0.853427	0.761505	0.678893	0.791639	0.651267	0.699936	0.760949	0.709509	0.763774
cg17988310	0.754061	0.826916	0.768013	0.80767	0.800375	0.841009	0.813615	0.715541	0.799187	0.773733	0.801355	0.850205	0.735952	0.75237	0.860319	0.820305	0.782247	0.849539	0.837487	0.784076	0.789916	0.814609	0.711356	0.843044	0.849684	0.730646	0.830329	0.805533	0.865353	0.812438	0.748674	0.790925	0.840994	0.744262	0.726657	0.813757	0.762559	0.824976	0.828156	0.796399	0.851844	0.823845	0.779652	0.878383	0.829582	0.798108	0.786652	0.781719	0.715907
cg26110900	0.918689	0.921279	0.93652	0.909171	0.896308	0.914033	0.923417	0.908792	0.931839	0.936909	0.938653	0.941414	0.921578	0.909231	0.944833	0.924799	0.910686	0.934824	0.943986	0.951529	0.924337	0.942405	0.928688	0.945812	0.929313	0.916315	0.931815	0.921905	0.933353	0.946857	0.920658	0.921851	0.943136	0.926849	0.934224	0.948171	0.941843	0.937348	0.945991	0.943088	0.953824	0.931105	0.91549	0.935804	0.93862	0.922582	0.939944	0.924821	0.93121
cg27485906	0.829828	0.84403	0.851122	0.832137	0.845643	0.820496	0.790673	0.807297	0.822334	0.809723	0.816113	0.853237	0.816265	0.843497	0.8077	0.85369	0.834084	0.814067	0.852102	0.814725	0.78761	0.858264	0.813784	0.884168	0.816582	0.763229	0.834597	0.766356	0.873201	0.814696	0.778281	0.790322	0.859935	0.79776	0.85473	0.841664	0.814558	0.878634	0.831437	0.832426	0.851508	0.841861	0.84965	0.823487	0.760366	0.809321	0.84738	0.7808	0.85804
cg17980404	0.813417	0.819455	0.870559	0.788841	0.80531	0.812405	0.878599	0.791072	0.807753	0.848194	0.855824	0.830494	0.797159	0.80659	0.896015	0.797076	0.768664	0.780642	0.824887	0.809312	0.810107	0.858685	0.870892	0.825887	0.801242	0.944584	0.763915	0.838326	0.822574	0.873016	0.869488	0.817141	0.822488	0.773849	0.853065	0.778887	0.862063	0.865236	0.881026	0.875698	0.855458	0.798954	0.792028	0.881878	0.846605	0.789754	0.714902	0.848834	0.83522
cg00761125	0.912905	0.860095	0.911049	0.902603	0.860289	0.888818	0.899954	0.886262	0.916285	0.900511	0.907612	0.858745	0.887113	0.890175	0.832462	0.912521	0.883879	0.888263	0.890331	0.920669	0.876739	0.803303	0.828853	0.924588	0.841049	0.66021	0.856144	0.859045	0.916656	0.883074	0.862035	0.8519	0.896736	0.8448	0.914161	0.911434	0.917624	0.599497	0.900387	0.873821	0.901492	0.885975	0.889515	0.868073	0.792157	0.816948	0.86868	0.885886	0.91897
cg15015892	0.756525	0.777254	0.746967	0.721722	0.712957	0.767798	0.776854	0.779117	0.801617	0.796444	0.843881	0.807468	0.810711	0.782518	0.754488	0.789221	0.808057	0.749692	0.804128	0.813913	0.784749	0.773917	0.744212	0.795767	0.768869	0.693288	0.780669	0.781978	0.834405	0.749213	0.730717	0.718931	0.775636	0.763807	0.814203	0.789343	0.780686	0.813059	0.793327	0.786347	0.852285	0.762243	0.745021	0.790103	0.73336	0.771464	0.821308	0.780991	0.816865
cg13585930	0.707706	0.776649	0.774015	0.743239	0.797131	0.829624	0.702489	0.62311	0.779398	0.717053	0.742478	0.793292	0.482642	0.775639	0.792547	0.805035	0.676735	0.734446	0.858081	0.733044	0.788624	0.700877	0.584364	0.860544	0.744271	0.807035	0.811036	0.834089	0.840259	0.85322	0.745117	0.725148	0.664005	0.567097	0.41923	0.666258	0.545767	0.618147	0.820836	0.700736	0.772752	0.742471	0.804025	0.841282	0.788597	0.703924	0.713014	0.707092	0.822206
cg10051588	0.575808	0.646254	0.799557	0.86095	0.853784	0.733788	0.549239	0.448494	0.627239	0.575716	0.576956	0.86758	0.474424	0.76339	0.909679	0.872125	0.558762	0.819956	0.775346	0.743001	0.753601	0.744635	0.284527	0.900409	0.814631	0.859924	0.873805	0.881377	0.873004	0.931575	0.712344	0.89027	0.649746	0.631947	0.71817	0.701869	0.581552	0.621946	0.801348	0.587535	0.736381	0.89567	0.797613	0.842504	0.759743	0.833154	0.561181	0.595597	0.653247
cg04786142	0.636801	0.762784	0.560561	0.824248	0.800518	0.735076	0.768942	0.38842	0.612467	0.688285	0.726186	0.851422	0.721311	0.71227	0.86542	0.783578	0.75217	0.82224	0.658231	0.733856	0.734443	0.824263	0.752279	0.859742	0.804179	0.761982	0.861619	0.849581	0.856084	0.827112	0.856399	0.840138	0.865539	0.800978	0.79794	0.846047	0.75886	0.791696	0.796683	0.763724	0.861193	0.880992	0.69478	0.869287	0.835821	0.818662	0.648281	0.626325	0.50041
cg13822849	0.850006	0.880532	0.846531	0.791072	0.833861	0.696821	0.831204	0.849566	0.813278	0.802846	0.827212	0.746979	0.632624	0.869664	0.825572	0.812666	0.807992	0.797755	0.880601	0.753636	0.8434	0.826743	0.827018	0.760641	0.715278	0.638275	0.802483	0.765372	0.882439	0.775052	0.744717	0.656779	0.854245	0.576496	0.784772	0.804593	0.826304	0.841219	0.866333	0.788434	0.832034	0.777678	0.829854	0.878179	0.628081	0.823233	0.860331	0.837927	0.872804
cg12050271	0.758105	0.70804	0.606119	0.749784	0.676335	0.684581	0.804279	0.693855	0.682651	0.713737	0.806903	0.796271	0.795701	0.65824	0.786381	0.685369	0.705435	0.774183	0.689318	0.730066	0.707032	0.753969	0.692315	0.738557	0.726673	0.556716	0.748102	0.766304	0.786217	0.78089	0.734626	0.773328	0.769365	0.746548	0.846005	0.863429	0.832956	0.878391	0.880331	0.792745	0.867522	0.730074	0.65311	0.819916	0.611942	0.70537	0.63272	0.756742	0.754394
cg23642827	0.906251	0.89631	0.907772	0.897235	0.91236	0.918715	0.893533	0.876428	0.905826	0.904936	0.910997	0.895063	0.900289	0.899567	0.85237	0.912118	0.896065	0.924797	0.903476	0.916177	0.9429	0.889206	0.84189	0.914956	0.871661	0.85702	0.930308	0.928495	0.927718	0.898355	0.9045	0.929342	0.911988	0.920126	0.915794	0.934131	0.9287	0.903101	0.93577	0.91198	0.945898	0.923636	0.91204	0.877089	0.874005	0.873308	0.890535	0.911535	0.935711
cg18195165	0.901688	0.90439	0.896231	0.893945	0.907952	0.898919	0.916161	0.906696	0.914038	0.916928	0.902437	0.889841	0.916646	0.881707	0.933122	0.898181	0.889672	0.879102	0.908176	0.894059	0.885377	0.897458	0.910371	0.911987	0.901469	0.941532	0.903216	0.903777	0.895518	0.888583	0.906193	0.898618	0.899585	0.879495	0.911427	0.906793	0.913253	0.905145	0.917456	0.902264	0.933544	0.891836	0.88995	0.913066	0.870744	0.890945	0.900616	0.89799	0.898647
cg10531263	0.835855	0.88697	0.856863	0.848976	0.852118	0.817262	0.862092	0.851257	0.890323	0.867456	0.871411	0.819427	0.843465	0.84062	0.897559	0.830138	0.866201	0.862629	0.873815	0.826399	0.845839	0.895363	0.844064	0.873782	0.841486	0.801765	0.846319	0.873333	0.8566	0.878248	0.848862	0.798224	0.881362	0.817661	0.842509	0.882825	0.874545	0.87481	0.838309	0.810006	0.887621	0.81753	0.870144	0.870448	0.805837	0.846015	0.873434	0.845614	0.848067
cg21324456	0.678781	0.791067	0.750103	0.681128	0.748666	0.752274	0.773869	0.679246	0.723166	0.770599	0.756108	0.634202	0.714899	0.674077	0.851735	0.673003	0.651948	0.612409	0.739103	0.651124	0.596084	0.767991	0.682862	0.748175	0.725766	0.798576	0.709731	0.748309	0.772288	0.826529	0.766783	0.868518	0.759072	0.67503	0.570965	0.679271	0.716873	0.750142	0.737563	0.777639	0.755143	0.757953	0.672762	0.838398	0.776021	0.654457	0.764797	0.705575	0.645919
cg04818594	0.889312	0.88375	0.847231	0.880298	0.873328	0.864763	0.920383	0.901053	0.903234	0.917836	0.870352	0.826305	0.933607	0.843295	0.857506	0.82161	0.814972	0.884193	0.918008	0.83014	0.79907	0.918532	0.849441	0.908509	0.823002	0.818838	0.894679	0.902764	0.908233	0.907976	0.888976	0.911696	0.907377	0.856326	0.896157	0.914276	0.92225	0.925726	0.938694	0.901266	0.889825	0.798435	0.816794	0.912784	0.865705	0.876109	0.884169	0.849052	0.806968
cg10220544	0.863901	0.883609	0.830681	0.832663	0.833934	0.845595	0.837544	0.839805	0.842049	0.854022	0.872877	0.86208	0.766364	0.840021	0.787331	0.871414	0.845608	0.844052	0.862667	0.892191	0.840138	0.7478	0.801651	0.867672	0.83569	0.572558	0.861371	0.840302	0.896524	0.891552	0.826527	0.81527	0.871362	0.736321	0.817941	0.857793	0.833485	0.883012	0.875563	0.855141	0.849407	0.88238	0.816906	0.84454	0.875059	0.857681	0.839273	0.875288	0.876761
cg02672229	0.882981	0.909272	0.906113	0.907561	0.942133	0.922118	0.909183	0.884365	0.903562	0.919375	0.913019	0.910184	0.886192	0.914061	0.893307	0.934939	0.887566	0.925401	0.914344	0.895738	0.897752	0.919835	0.899734	0.933605	0.872774	0.814826	0.912235	0.895038	0.924013	0.891909	0.901375	0.890236	0.925897	0.87629	0.916274	0.912875	0.928493	0.906531	0.871389	0.915703	0.95231	0.914099	0.909273	0.90063	0.91302	0.879222	0.914312	0.886513	0.890973
cg01034813	0.836399	0.863435	0.854499	0.835108	0.836952	0.829595	0.857842	0.800547	0.850507	0.848914	0.84765	0.820419	0.826888	0.824572	0.881574	0.836334	0.791569	0.789763	0.858372	0.816174	0.81217	0.89756	0.89111	0.833794	0.818486	0.911901	0.834636	0.837248	0.848889	0.859144	0.860983	0.898877	0.866181	0.813635	0.787141	0.821996	0.856745	0.857121	0.852693	0.85202	0.880174	0.818849	0.835169	0.863012	0.866305	0.792238	0.855805	0.835778	0.771471
cg11029367	0.820608	0.746481	0.815944	0.806331	0.896343	0.702624	0.610695	0.71616	0.81392	0.805314	0.749358	0.836641	0.591362	0.856778	0.780295	0.908636	0.648377	0.844997	0.853548	0.692389	0.740633	0.541554	0.611242	0.890749	0.770589	0.684938	0.897891	0.854021	0.893789	0.827009	0.738807	0.813365	0.786332	0.687814	0.496292	0.769706	0.599387	0.717947	0.738532	0.666454	0.828812	0.932753	0.839073	0.822142	0.633086	0.783162	0.727791	0.763765	0.844876
cg25689193	0.781749	0.788673	0.779278	0.805714	0.749115	0.780606	0.853323	0.744783	0.816181	0.821061	0.855342	0.839683	0.838501	0.781241	0.843152	0.798277	0.803623	0.822679	0.823135	0.816253	0.795331	0.839864	0.758495	0.855356	0.81145	0.757172	0.800452	0.800022	0.834985	0.823781	0.811548	0.833771	0.874314	0.782568	0.867058	0.885275	0.888037	0.88335	0.882971	0.852641	0.930527	0.810712	0.776561	0.836605	0.784871	0.802973	0.838271	0.790618	0.809218
cg04892643	0.739093	0.807976	0.725914	0.718043	0.751308	0.703166	0.716168	0.739566	0.749724	0.742217	0.838606	0.817288	0.664629	0.713153	0.830986	0.745358	0.592434	0.748803	0.786637	0.730413	0.709622	0.787081	0.788896	0.817454	0.760802	0.781323	0.72555	0.744089	0.729516	0.764894	0.755904	0.780461	0.733971	0.769312	0.713114	0.731075	0.710628	0.752831	0.696032	0.742875	0.794497	0.771139	0.704185	0.764203	0.817378	0.706555	0.74186	0.730661	0.763947
cg09636245	0.819725	0.870329	0.788916	0.797347	0.813952	0.79135	0.855892	0.795312	0.844683	0.882348	0.87879	0.856109	0.840991	0.80035	0.894609	0.819048	0.829425	0.798858	0.825239	0.831956	0.82349	0.8353	0.845557	0.823783	0.768842	0.728034	0.786709	0.827001	0.86024	0.866864	0.803915	0.814257	0.881823	0.781286	0.874048	0.887312	0.835988	0.870859	0.820867	0.841417	0.885317	0.776003	0.787505	0.829521	0.749016	0.737135	0.821073	0.817095	0.765495
cg08443563	0.510308	0.783846	0.444843	0.805588	0.844972	0.647405	0.8181	0.44362	0.508878	0.659206	0.737468	0.793249	0.763128	0.662397	0.70802	0.674367	0.712112	0.768055	0.516306	0.585646	0.704615	0.723794	0.775845	0.768424	0.72909	0.523159	0.715798	0.759638	0.844701	0.734928	0.808856	0.705199	0.827804	0.784899	0.834781	0.786274	0.736724	0.789693	0.736794	0.678204	0.89471	0.783612	0.598904	0.741287	0.756073	0.734859	0.6716	0.461179	0.254696
cg19942459	0.581998	0.748397	0.602646	0.803714	0.780962	0.745863	0.735955	0.621206	0.682101	0.750445	0.736884	0.803839	0.749279	0.635679	0.798899	0.685732	0.757506	0.743963	0.672924	0.623542	0.731572	0.714877	0.79216	0.729067	0.733787	0.789077	0.782797	0.772684	0.755592	0.725892	0.774382	0.80242	0.852472	0.771139	0.767738	0.838263	0.756358	0.76755	0.771897	0.750439	0.879484	0.761287	0.661383	0.762916	0.751979	0.69733	0.777309	0.616913	0.468212
cg01621390	0.78564	0.759331	0.832868	0.616377	0.755109	0.746693	0.796547	0.824643	0.770582	0.824327	0.8271	0.733738	0.711235	0.759596	0.755162	0.690184	0.585796	0.618703	0.816988	0.757087	0.708129	0.768015	0.662174	0.692497	0.710004	0.672984	0.549543	0.691587	0.772078	0.82028	0.724697	0.701846	0.617396	0.717629	0.652064	0.622535	0.760361	0.758192	0.754749	0.743797	0.768654	0.598131	0.724041	0.67776	0.669037	0.52305	0.683305	0.780471	0.798249
cg25065131	0.62487	0.772966	0.546328	0.784638	0.843327	0.675592	0.748516	0.522363	0.639977	0.625167	0.78727	0.795221	0.70714	0.725629	0.787127	0.714185	0.702073	0.770685	0.60706	0.614579	0.784896	0.806358	0.714563	0.723877	0.765822	0.659684	0.719866	0.8114	0.870696	0.719467	0.781233	0.755812	0.779937	0.788727	0.755866	0.707102	0.763434	0.801293	0.755883	0.705614	0.869902	0.774433	0.61153	0.795897	0.744437	0.658251	0.719034	0.534631	0.24856
cg07910075	0.758555	0.794044	0.798883	0.801549	0.776655	0.620386	0.776852	0.624005	0.76947	0.779349	0.547655	0.838453	0.760683	0.746894	0.915035	0.73277	0.729704	0.75105	0.781039	0.670735	0.611096	0.599415	0.831311	0.792205	0.590099	0.791527	0.8156	0.76663	0.756927	0.842346	0.720535	0.795893	0.812171	0.62247	0.657116	0.759306	0.647536	0.723776	0.739344	0.595233	0.725955	0.802973	0.755894	0.852618	0.668089	0.81274	0.644238	0.698125	0.668433
cg23061795	0.666707	0.746608	0.795956	0.748979	0.824667	0.700601	0.595124	0.646348	0.761138	0.731876	0.505606	0.774707	0.640202	0.772797	0.817313	0.811301	0.641192	0.743829	0.837078	0.642582	0.712271	0.625103	0.412162	0.840328	0.74073	0.875861	0.763762	0.827632	0.788451	0.874883	0.699632	0.797433	0.650221	0.52931	0.480411	0.596385	0.520449	0.595719	0.771459	0.656517	0.676982	0.806198	0.73519	0.831614	0.766461	0.813515	0.749736	0.651568	0.799889
cg08654262	0.890138	0.909517	0.897355	0.908472	0.878778	0.904729	0.90977	0.896073	0.903792	0.915849	0.920478	0.918501	0.920141	0.910307	0.901003	0.911661	0.888064	0.92176	0.920253	0.911157	0.899745	0.927249	0.938649	0.921216	0.908377	0.891152	0.90628	0.904693	0.917457	0.919014	0.91586	0.91648	0.925379	0.919291	0.925299	0.92836	0.923245	0.922921	0.926209	0.907543	0.94005	0.903661	0.899715	0.925493	0.904696	0.891648	0.88867	0.909858	0.930409
cg07588216	0.878644	0.894551	0.88744	0.91358	0.904149	0.891914	0.889878	0.869952	0.885744	0.908746	0.890384	0.891834	0.901472	0.879476	0.898152	0.90682	0.899769	0.919925	0.908893	0.880937	0.909551	0.921028	0.767385	0.927209	0.920095	0.836969	0.895069	0.901952	0.893596	0.879708	0.887218	0.90663	0.913257	0.885255	0.922873	0.907961	0.90473	0.893105	0.916498	0.919417	0.940602	0.922045	0.910481	0.896734	0.908611	0.902527	0.846253	0.8867	0.903262
cg25888386	0.858895	0.849167	0.838919	0.832018	0.797629	0.858514	0.877096	0.862513	0.857381	0.870915	0.881665	0.817662	0.849494	0.814862	0.778659	0.858109	0.856926	0.831091	0.88319	0.863293	0.824205	0.784748	0.623858	0.860914	0.831644	0.732121	0.816628	0.800254	0.874671	0.819534	0.777213	0.764263	0.831829	0.809844	0.866397	0.851948	0.881451	0.886857	0.878587	0.8471	0.885176	0.849534	0.795265	0.842488	0.803729	0.830635	0.78796	0.832953	0.866137
cg04605590	0.534102	0.756055	0.418101	0.746361	0.787403	0.609958	0.762155	0.505571	0.625146	0.646677	0.706643	0.758753	0.661526	0.608479	0.852492	0.624961	0.671352	0.757763	0.516811	0.645782	0.749771	0.791259	0.686372	0.741403	0.785138	0.800701	0.770035	0.802082	0.829106	0.739817	0.748877	0.75804	0.855177	0.706225	0.757469	0.797315	0.73873	0.770133	0.773688	0.711285	0.859049	0.774769	0.590909	0.833825	0.658949	0.717445	0.673239	0.512841	0.263024
cg12393108	0.839271	0.842808	0.895392	0.77985	0.842502	0.778923	0.861764	0.875368	0.851452	0.877854	0.858568	0.809151	0.8375	0.870701	0.784196	0.818351	0.798725	0.735747	0.895002	0.860681	0.79587	0.787055	0.787669	0.81977	0.782683	0.906951	0.787954	0.789168	0.874159	0.835083	0.892636	0.816335	0.721019	0.767809	0.856875	0.734514	0.851397	0.831624	0.841764	0.86266	0.846882	0.753607	0.818836	0.779417	0.829663	0.700453	0.791478	0.844308	0.912635
cg26562263	0.909489	0.893235	0.822397	0.837016	0.862277	0.864513	0.845464	0.911431	0.829113	0.878792	0.945768	0.848111	0.899476	0.817939	0.825709	0.778412	0.909519	0.837454	0.879843	0.897136	0.845508	0.893979	0.816689	0.878056	0.897056	0.820746	0.700902	0.769292	0.80124	0.761838	0.842467	0.799546	0.733818	0.894339	0.889127	0.74937	0.931021	0.876429	0.821923	0.810763	0.841838	0.807874	0.860135	0.82804	0.884484	0.67169	0.89013	0.912305	0.926121
cg06632214	0.793754	0.813369	0.827297	0.795181	0.732919	0.772083	0.83647	0.800321	0.812637	0.815714	0.846637	0.844386	0.736698	0.794563	0.749109	0.871459	0.79925	0.847506	0.786411	0.831115	0.806429	0.837232	0.652733	0.843456	0.825355	0.528634	0.848541	0.738271	0.867524	0.777184	0.800463	0.792003	0.792783	0.774248	0.879825	0.869122	0.87276	0.865535	0.889925	0.866576	0.824025	0.809246	0.783184	0.837725	0.788677	0.792918	0.646026	0.831858	0.8504
cg24169486	0.867541	0.864525	0.85515	0.784018	0.853395	0.865385	0.858475	0.853028	0.841018	0.850786	0.891968	0.811646	0.860532	0.815923	0.837409	0.871611	0.820845	0.787774	0.888782	0.820715	0.833609	0.837129	0.808842	0.870101	0.782011	0.874888	0.801993	0.813156	0.803037	0.828109	0.845588	0.816916	0.812017	0.813009	0.83166	0.785803	0.806542	0.845084	0.829747	0.865404	0.852177	0.832655	0.834422	0.795154	0.857504	0.798894	0.861147	0.833261	0.849535
cg22827210	0.727519	0.768868	0.797254	0.602764	0.699242	0.782406	0.746674	0.61772	0.676614	0.782251	0.773575	0.516307	0.644731	0.702403	0.847216	0.673469	0.609722	0.51523	0.745272	0.674526	0.541478	0.788495	0.616284	0.657255	0.743165	0.661076	0.677171	0.781859	0.749633	0.778288	0.790451	0.769721	0.79067	0.50531	0.505306	0.554069	0.765173	0.768524	0.77994	0.726844	0.827219	0.73456	0.737208	0.799634	0.781831	0.687488	0.688577	0.747679	0.683744
cg27109748	0.822757	0.823772	0.840547	0.848658	0.850863	0.832033	0.829085	0.764765	0.842513	0.782017	0.856795	0.822311	0.755969	0.807824	0.828875	0.843634	0.807244	0.819592	0.822756	0.834828	0.802932	0.814311	0.762696	0.835759	0.812407	0.810034	0.841713	0.817238	0.881572	0.865561	0.817064	0.837323	0.867035	0.805618	0.840596	0.845509	0.832449	0.851173	0.855172	0.835147	0.840572	0.824499	0.800768	0.864648	0.812311	0.830885	0.811173	0.838988	0.823135
cg02805890	0.759702	0.830761	0.830257	0.744633	0.808311	0.661164	0.715084	0.752242	0.809731	0.81481	0.75369	0.769015	0.705597	0.770419	0.811585	0.735862	0.670448	0.719398	0.797511	0.671794	0.755063	0.651494	0.652455	0.769721	0.615583	0.776659	0.74045	0.732591	0.699976	0.753245	0.703672	0.660157	0.76343	0.580636	0.747891	0.687192	0.669223	0.771413	0.756701	0.691039	0.792415	0.73305	0.734318	0.747617	0.641234	0.758664	0.810127	0.724168	0.833498
cg01652514	0.80941	0.82602	0.811684	0.774035	0.776479	0.775942	0.826699	0.810714	0.826661	0.831788	0.840353	0.773311	0.809056	0.796752	0.829921	0.7882	0.777274	0.765284	0.830064	0.785787	0.823855	0.77616	0.749622	0.836167	0.777835	0.809065	0.805128	0.763412	0.801343	0.772012	0.808681	0.761397	0.841367	0.773441	0.795685	0.802542	0.801007	0.830886	0.842556	0.799798	0.86847	0.782958	0.795115	0.770186	0.744024	0.771226	0.791273	0.774853	0.753717
cg01303372	0.840317	0.875497	0.878739	0.892416	0.866543	0.889252	0.91043	0.857358	0.899232	0.873951	0.88659	0.899982	0.916098	0.871556	0.899612	0.865797	0.872191	0.895065	0.87264	0.892667	0.878465	0.914614	0.903029	0.893103	0.90142	0.962064	0.902113	0.908409	0.903288	0.930393	0.901176	0.917254	0.914601	0.870662	0.930021	0.938858	0.916818	0.919729	0.924982	0.915776	0.938617	0.913817	0.855936	0.913141	0.871885	0.883662	0.885905	0.859526	0.875447
cg15299510	0.897728	0.881047	0.907276	0.903785	0.851129	0.88432	0.913173	0.899314	0.899622	0.920953	0.932217	0.899135	0.887377	0.843187	0.939909	0.877247	0.881657	0.901297	0.896864	0.886755	0.885856	0.924289	0.879137	0.907391	0.903347	0.903226	0.881261	0.871783	0.882349	0.896356	0.866516	0.928622	0.921912	0.872794	0.929063	0.933293	0.924936	0.935817	0.920877	0.919889	0.926536	0.888662	0.857475	0.92783	0.88579	0.886575	0.896343	0.872689	0.90828
cg10592478	0.886113	0.887156	0.8824	0.869191	0.849229	0.78608	0.891035	0.868321	0.888678	0.878711	0.925569	0.893232	0.864839	0.888287	0.867952	0.883547	0.848545	0.885376	0.917365	0.880885	0.790758	0.904588	0.911327	0.898409	0.8159	0.857238	0.861765	0.871939	0.906257	0.839882	0.807424	0.839113	0.877887	0.814397	0.850218	0.873768	0.89286	0.905247	0.885521	0.868288	0.928333	0.840658	0.837547	0.87659	0.8286	0.790757	0.88339	0.873243	0.912839
cg17080138	0.884982	0.890937	0.877344	0.900763	0.916021	0.868352	0.865083	0.844616	0.887437	0.862994	0.894629	0.883589	0.915311	0.885	0.876836	0.902974	0.902071	0.877317	0.884416	0.869071	0.860318	0.86491	0.91634	0.885599	0.857628	0.864018	0.8751	0.887209	0.891586	0.869825	0.866123	0.821446	0.88827	0.840097	0.898515	0.872558	0.892176	0.882926	0.890351	0.889163	0.920039	0.887887	0.89368	0.885196	0.87071	0.868944	0.874475	0.903801	0.896668
cg01323777	0.823311	0.901181	0.686611	0.907627	0.873084	0.83754	0.891059	0.838027	0.882834	0.883039	0.840143	0.923299	0.909929	0.871869	0.902656	0.903526	0.913068	0.936407	0.881569	0.883917	0.917972	0.919196	0.912245	0.901044	0.903728	0.798772	0.917653	0.928695	0.924452	0.900299	0.864435	0.925953	0.918744	0.885603	0.926007	0.944172	0.921225	0.929088	0.926825	0.91082	0.931536	0.911044	0.874788	0.913697	0.851092	0.912547	0.895302	0.84849	0.819052
cg26131026	0.865848	0.869337	0.87095	0.892784	0.871484	0.88858	0.875393	0.860121	0.884612	0.900695	0.907593	0.865753	0.891748	0.862988	0.907265	0.883038	0.859711	0.885719	0.884233	0.867218	0.88366	0.883974	0.811881	0.897334	0.869607	0.806717	0.881449	0.866637	0.89744	0.873363	0.816335	0.852534	0.908745	0.837734	0.936168	0.885014	0.916581	0.908099	0.900551	0.9045	0.91835	0.866806	0.853323	0.885743	0.848561	0.870479	0.862772	0.833528	0.884378
cg07284190	0.826494	0.829665	0.860443	0.78348	0.707933	0.777366	0.851217	0.867252	0.787536	0.836836	0.862445	0.794311	0.809739	0.772344	0.835248	0.686985	0.696894	0.769056	0.879458	0.766764	0.726976	0.745626	0.810085	0.778146	0.719926	0.605922	0.703631	0.71882	0.740278	0.670193	0.768924	0.825174	0.734093	0.750764	0.719809	0.721971	0.84035	0.792505	0.775608	0.799663	0.862031	0.730786	0.792545	0.71783	0.791608	0.699774	0.789489	0.805877	0.813699
cg09166410	0.773672	0.788902	0.789731	0.788482	0.83034	0.745805	0.72717	0.71878	0.75649	0.70298	0.829261	0.802688	0.655093	0.727654	0.840078	0.800501	0.543188	0.776877	0.869595	0.768429	0.748034	0.676249	0.715335	0.843009	0.744938	0.881275	0.777225	0.836483	0.841626	0.773773	0.741581	0.769936	0.707043	0.69952	0.74356	0.714401	0.737139	0.727433	0.787472	0.711836	0.762475	0.82827	0.76513	0.785645	0.765398	0.727769	0.777374	0.778791	0.817862
cg10960920	0.913818	0.899029	0.919637	0.920634	0.92782	0.914061	0.90854	0.923487	0.934337	0.921301	0.920107	0.91656	0.943261	0.907496	0.796551	0.925026	0.871479	0.913278	0.926002	0.927628	0.901818	0.879273	0.869511	0.919417	0.888607	0.788748	0.923006	0.874562	0.933957	0.88337	0.906857	0.879553	0.931612	0.909125	0.923452	0.931018	0.937188	0.917466	0.932389	0.911794	0.942508	0.92401	0.925331	0.902978	0.813247	0.90911	0.890886	0.887019	0.926596
cg23138413	0.706016	0.765717	0.774413	0.715047	0.752227	0.748208	0.783039	0.643671	0.73652	0.701068	0.803671	0.713401	0.669402	0.709615	0.838684	0.672891	0.686256	0.700843	0.743074	0.709113	0.750428	0.823149	0.765967	0.720693	0.765246	0.825035	0.698317	0.803194	0.79134	0.793799	0.818608	0.746302	0.67219	0.746854	0.716653	0.711366	0.741669	0.7206	0.729681	0.747302	0.77545	0.733272	0.669833	0.720711	0.784112	0.66538	0.737472	0.70819	0.541645
cg18773597	0.682649	0.858957	0.63651	0.851783	0.850345	0.791076	0.827723	0.641911	0.745748	0.754356	0.823789	0.832071	0.817418	0.773204	0.82124	0.83631	0.816814	0.848027	0.693322	0.793939	0.828741	0.853149	0.71433	0.823358	0.845911	0.676985	0.895819	0.841064	0.878956	0.816443	0.862543	0.80538	0.890135	0.81587	0.84672	0.858781	0.850936	0.849833	0.825512	0.803496	0.912621	0.872335	0.766005	0.829659	0.811428	0.811751	0.77451	0.581165	0.373977
cg11399640	0.836107	0.827033	0.875653	0.74202	0.801391	0.782504	0.847769	0.867032	0.842152	0.844667	0.870413	0.825813	0.800483	0.81973	0.806436	0.786879	0.748676	0.746641	0.854413	0.807035	0.772787	0.807891	0.830832	0.789033	0.727389	0.835912	0.761594	0.773988	0.842469	0.808981	0.823354	0.755984	0.817979	0.76669	0.790671	0.755302	0.823202	0.814932	0.792487	0.823785	0.813029	0.746475	0.771773	0.813224	0.789949	0.726782	0.83093	0.779381	0.894681
cg19876092	0.889093	0.882126	0.888428	0.867154	0.826687	0.85704	0.883865	0.907948	0.883178	0.903698	0.918455	0.860216	0.893802	0.884346	0.847526	0.870375	0.802557	0.860686	0.894005	0.881183	0.863413	0.848033	0.883449	0.877983	0.715462	0.876662	0.85385	0.821185	0.893357	0.820858	0.837353	0.867658	0.867659	0.835482	0.870543	0.868124	0.884303	0.902834	0.865351	0.737356	0.915058	0.814953	0.855872	0.826817	0.8602	0.813975	0.884526	0.868213	0.892694
cg24036791	0.848716	0.838833	0.894392	0.820535	0.79122	0.855905	0.897381	0.843206	0.820594	0.851968	0.898473	0.842346	0.870048	0.802868	0.839496	0.866606	0.814635	0.839776	0.906221	0.867852	0.853382	0.872734	0.82528	0.851525	0.792168	0.751054	0.789088	0.865082	0.907737	0.780715	0.875955	0.791117	0.842899	0.778556	0.883987	0.844113	0.876853	0.895026	0.810185	0.799473	0.867506	0.787447	0.820292	0.784344	0.79297	0.805518	0.734654	0.844631	0.873861
cg26567736	0.82368	0.806887	0.857202	0.734624	0.768554	0.791749	0.84821	0.873231	0.800884	0.781355	0.883541	0.798976	0.813959	0.803464	0.814542	0.69153	0.670461	0.722437	0.849579	0.799099	0.742132	0.814557	0.876146	0.782485	0.805455	0.732863	0.708523	0.78887	0.786176	0.774131	0.768055	0.777352	0.727947	0.690752	0.767719	0.705168	0.850774	0.785381	0.812146	0.847385	0.795404	0.729497	0.740821	0.704731	0.748873	0.647032	0.772896	0.812256	0.87445
cg07172334	0.878627	0.888989	0.871921	0.878216	0.864407	0.91177	0.887403	0.861995	0.888391	0.908164	0.84838	0.893237	0.894928	0.868636	0.858315	0.906339	0.835627	0.861264	0.880083	0.882115	0.875582	0.851602	0.823304	0.884099	0.873815	0.708607	0.905948	0.884248	0.901698	0.857973	0.87308	0.861639	0.924775	0.878755	0.872838	0.885359	0.907933	0.899654	0.893996	0.891147	0.912602	0.847492	0.898162	0.908892	0.794469	0.900168	0.864538	0.86669	0.866864
cg23834919	0.83265	0.881145	0.850261	0.869543	0.877863	0.808392	0.91393	0.76509	0.823315	0.877183	0.924073	0.869794	0.912965	0.858937	0.927678	0.868622	0.85707	0.838447	0.876282	0.831977	0.884506	0.922447	0.897394	0.86094	0.855037	0.901193	0.857196	0.859306	0.922295	0.89227	0.895932	0.919291	0.877876	0.862268	0.895327	0.842046	0.898584	0.878033	0.8965	0.870222	0.911431	0.892606	0.818041	0.860564	0.88198	0.793303	0.871933	0.824154	0.808337
cg25747670	0.679948	0.785264	0.761774	0.777755	0.816756	0.658993	0.717625	0.657765	0.729657	0.626721	0.632551	0.804595	0.64306	0.725765	0.803752	0.759018	0.712329	0.726206	0.751973	0.641096	0.746466	0.760739	0.565058	0.76809	0.760164	0.915893	0.790397	0.822719	0.797062	0.782195	0.737555	0.685147	0.719841	0.631923	0.665626	0.737456	0.67659	0.73939	0.783032	0.67967	0.72666	0.794144	0.760384	0.795431	0.72078	0.789782	0.746503	0.64998	0.576587
cg16546503	0.555714	0.827684	0.615766	0.730161	0.744658	0.621177	0.759325	0.595981	0.690548	0.679593	0.766933	0.749543	0.803585	0.65661	0.887295	0.794915	0.820601	0.745221	0.540126	0.727562	0.814911	0.83076	0.71975	0.787795	0.715162	0.448846	0.765431	0.808159	0.847676	0.859766	0.767854	0.765692	0.894962	0.749183	0.763055	0.85874	0.623037	0.710122	0.838448	0.708327	0.790451	0.812635	0.633736	0.76775	0.577751	0.733572	0.846813	0.52893	0.609607
cg21069965	0.770848	0.8128	0.812242	0.748577	0.88438	0.758023	0.79961	0.699606	0.83029	0.845407	0.771866	0.791904	0.765237	0.809994	0.81456	0.817101	0.800322	0.745406	0.750447	0.740732	0.793098	0.821614	0.660866	0.787268	0.757557	0.800197	0.797613	0.802665	0.785075	0.839244	0.826985	0.77405	0.860773	0.780062	0.698741	0.778881	0.749876	0.756161	0.778299	0.735283	0.796334	0.836311	0.801559	0.833098	0.822753	0.731486	0.689259	0.713702	0.815438
cg00626702	0.877759	0.886163	0.825554	0.902147	0.842848	0.846419	0.888022	0.84941	0.872605	0.8347	0.838376	0.902585	0.910319	0.863269	0.912954	0.890647	0.870618	0.911074	0.856796	0.885188	0.879854	0.868233	0.900764	0.922721	0.879274	0.882448	0.887568	0.909328	0.912413	0.881743	0.845728	0.897994	0.931759	0.864727	0.915426	0.918472	0.891163	0.912779	0.912282	0.881282	0.913132	0.840498	0.833929	0.874246	0.849498	0.880113	0.899708	0.847015	0.881349
cg03845852	0.795055	0.846522	0.725747	0.880285	0.905413	0.858948	0.861831	0.745917	0.824986	0.809456	0.847789	0.862151	0.834573	0.833492	0.855851	0.862737	0.838201	0.919072	0.821812	0.826987	0.870339	0.889177	0.867788	0.837303	0.904559	0.897367	0.900194	0.893048	0.908774	0.871605	0.894454	0.894488	0.900049	0.883531	0.866815	0.886261	0.890819	0.880623	0.874787	0.878103	0.926728	0.897853	0.807719	0.862359	0.851085	0.872548	0.824121	0.770733	0.602696
cg04926881	0.699126	0.778431	0.71948	0.754109	0.786596	0.760867	0.737649	0.654652	0.705137	0.704889	0.779206	0.724137	0.738738	0.720566	0.857257	0.747759	0.658115	0.729565	0.658843	0.675939	0.703351	0.852324	0.609339	0.786387	0.743399	0.642145	0.742006	0.81475	0.834825	0.83603	0.827724	0.81165	0.792519	0.720792	0.638614	0.718713	0.657692	0.777075	0.802632	0.728892	0.841876	0.771803	0.645004	0.832198	0.840457	0.708205	0.796128	0.677544	0.576586
cg11288144	0.753855	0.799353	0.848735	0.725998	0.727389	0.681471	0.746437	0.695007	0.811559	0.7855	0.739704	0.715316	0.769128	0.69753	0.808885	0.717736	0.65943	0.717562	0.823156	0.665295	0.731854	0.746062	0.620902	0.77692	0.697548	0.64723	0.672323	0.768882	0.713682	0.810411	0.685081	0.817064	0.762649	0.664839	0.703386	0.754562	0.701332	0.72764	0.75082	0.791248	0.737156	0.733012	0.787192	0.79517	0.759071	0.70421	0.835701	0.760325	0.804292
cg26618058	0.90669	0.90581	0.900995	0.916019	0.869617	0.886033	0.919981	0.907593	0.914989	0.929642	0.939408	0.899306	0.923359	0.887423	0.913868	0.882092	0.891273	0.904896	0.929608	0.930585	0.897677	0.922139	0.904725	0.924846	0.881819	0.792092	0.902806	0.897788	0.910414	0.901879	0.893113	0.908222	0.923402	0.852449	0.918682	0.922116	0.928465	0.944708	0.941996	0.930951	0.934765	0.891978	0.874776	0.91535	0.88222	0.859887	0.914882	0.868256	0.929185
cg17645677	0.831525	0.894105	0.807817	0.831395	0.854591	0.835945	0.910908	0.802319	0.862932	0.866035	0.907637	0.858884	0.844212	0.871287	0.900681	0.851962	0.8711	0.841677	0.863829	0.85463	0.856177	0.871216	0.842491	0.86761	0.857486	0.735029	0.838447	0.86415	0.899591	0.854031	0.905125	0.848683	0.884332	0.816768	0.862941	0.865479	0.897259	0.887563	0.882722	0.87136	0.911628	0.815615	0.784889	0.866519	0.864227	0.778941	0.837103	0.830699	0.785577
cg02737619	0.761086	0.813451	0.759307	0.787946	0.758444	0.776372	0.84323	0.744187	0.807984	0.834165	0.815803	0.812095	0.766721	0.786934	NA	0.74359	0.820955	0.774581	0.790851	0.761402	0.837177	0.838454	0.885414	0.769163	0.745605	0.935939	0.784793	0.809986	0.840213	0.810005	0.82116	0.827261	0.813308	0.773613	0.836234	0.863704	0.855085	0.829286	0.811708	0.823413	0.87846	0.757093	0.694821	0.817441	0.744695	0.721852	0.785396	0.78237	0.778482
cg01513078	0.886044	0.878645	0.908379	0.893183	0.843079	0.88623	0.893745	0.877341	0.903011	0.901636	0.907335	0.896776	0.904738	0.87101	0.934566	0.901965	0.901236	0.88924	0.905317	0.871955	0.891857	0.89637	0.907141	0.884537	0.851813	0.948527	0.879557	0.894495	0.88516	0.901129	0.896265	0.914292	0.912632	0.870735	0.907687	0.926595	0.926487	0.918998	0.934202	0.909255	0.930608	0.864832	0.880243	0.895458	0.840541	0.871286	0.892948	0.887327	0.912313
cg01140247	0.729586	0.742113	0.705533	0.726652	0.794145	0.69737	0.785559	0.635459	0.727318	0.787874	0.769328	0.740939	0.816402	0.807797	0.839968	0.738571	0.729598	0.743178	0.690026	0.712324	0.774198	0.824979	0.848742	0.761517	0.755254	0.894827	0.706158	0.789073	0.780893	0.795389	0.815991	0.80368	0.772872	0.797617	0.767006	0.700125	0.766982	0.760688	0.735044	0.76804	0.828917	0.761364	0.641104	0.769782	0.824399	0.724896	0.773072	0.693777	0.499814
cg05088820	0.904939	0.901667	0.92912	0.910137	0.90719	0.895603	0.935632	0.859043	0.907949	0.923133	0.932666	0.918216	0.906942	0.898974	0.939097	0.907194	0.895707	0.932133	0.928737	0.893035	0.888609	0.941281	0.873911	0.928496	0.900219	0.804995	0.915141	0.904042	0.894312	0.943494	0.915581	0.913263	0.934375	0.93535	0.940102	0.947657	0.942361	0.93278	0.928397	0.928416	0.948153	0.916424	0.911961	0.932073	0.876623	0.892312	0.806837	0.877175	0.92151
cg09343667	0.829963	0.851675	0.863809	0.857246	0.812074	0.857978	0.881457	0.866767	0.866909	0.868864	0.888435	0.86472	0.858057	0.824986	0.939695	0.802847	0.855569	0.82471	0.869558	0.819859	0.853988	0.900988	0.91317	0.878148	0.867259	0.817958	0.85243	0.868295	0.84538	0.884266	0.868859	0.885275	0.885363	0.877267	0.917596	0.89148	0.912951	0.90961	0.900521	0.900583	0.921772	0.851304	0.830686	0.900353	0.807402	0.852887	0.90006	0.861184	0.863172
cg02221520	0.7142	0.782585	0.758825	0.734148	0.747958	0.72866	0.764083	0.726771	0.759355	0.734223	0.759252	0.737756	0.753009	0.714375	0.848968	0.716551	0.67167	0.729254	0.725098	0.628486	0.746775	0.732627	0.697433	0.758848	0.752513	0.671141	0.678532	0.751767	0.764927	0.749917	0.737591	0.745394	0.778774	0.703853	0.643802	0.67311	0.696717	0.747021	0.712642	0.69828	0.770015	0.742583	0.654046	0.768809	0.76135	0.698042	0.719198	0.759862	0.605306
cg12441694	0.790757	0.775364	0.803706	0.633963	0.759438	0.75415	0.794103	0.742624	0.763422	0.795508	0.836764	0.765176	0.752963	0.777162	0.706656	0.741315	0.658961	0.663769	0.820869	0.734499	0.73917	0.752702	0.69679	0.782108	0.720863	0.782105	0.665419	0.7283	0.790536	0.713456	0.721085	0.703911	0.635657	0.725844	0.715947	0.703692	0.755732	0.744711	0.696667	0.791938	0.830303	0.663057	0.696495	0.702175	0.720836	0.567308	0.725623	0.793295	0.745971
cg06679087	0.654052	0.764622	0.549518	0.796206	0.722767	0.645141	0.747364	0.513701	0.7045	0.74542	0.684712	0.818751	0.676968	0.704874	0.849715	0.774707	0.753834	0.77904	0.60138	0.731639	0.716789	0.819475	0.817082	0.742796	0.752664	0.700414	0.845919	0.805683	0.824979	0.795419	0.746264	0.712531	0.865215	0.668678	0.847082	0.756082	0.737568	0.769855	0.807204	0.690057	0.806072	0.772348	0.695391	0.855433	0.723924	0.811602	0.670958	0.688277	0.527989
cg15674899	0.823692	0.879092	0.793978	0.841581	0.873454	0.797932	0.791159	0.839473	0.850939	0.86345	0.848182	0.869413	0.866626	0.858227	0.839998	0.880841	0.840506	0.825455	0.788191	0.774383	0.862569	0.843839	0.683379	0.792732	0.761994	0.68754	0.830667	0.856143	0.878871	0.856776	0.815973	0.824054	0.860488	0.792491	0.914371	0.827117	0.872618	0.867579	0.869997	0.791149	0.881689	0.846767	0.769804	0.874146	0.756146	0.773729	0.746358	0.755116	0.813971
cg27209729	0.821214	0.849757	0.847608	0.834322	0.822909	0.795824	0.852935	0.839925	0.864276	0.889183	0.883734	0.796848	0.851611	0.834661	0.88073	0.839381	0.837091	0.837954	0.875545	0.854061	0.841967	0.842447	0.812561	0.839156	0.801318	0.868132	0.837946	0.828697	0.886452	0.826601	0.825461	0.767134	0.865727	0.723537	0.841183	0.865589	0.86225	0.882372	0.867565	0.854111	0.898181	0.78038	0.807051	0.86677	0.748009	0.755936	0.854886	0.825035	0.804251
cg05870586	0.769735	0.839167	0.723634	0.840698	0.866854	0.836266	0.86636	0.6917	0.753293	0.802925	0.866787	0.871196	0.850729	0.776207	0.929467	0.818587	0.852643	0.867206	0.770716	0.796369	0.84129	0.893225	0.818128	0.844827	0.834603	0.905383	0.859196	0.85367	0.877623	0.863327	0.869992	0.886729	0.887942	0.848055	0.910752	0.89575	0.890978	0.904602	0.864552	0.849505	0.930543	0.863935	0.769384	0.874068	0.88328	0.84871	0.809287	0.73639	0.552334
cg08893853	0.796839	0.806244	0.807586	0.770555	0.830327	0.720663	0.860573	0.812512	0.828727	0.839985	0.865915	0.732698	0.81703	0.829968	0.731794	0.827348	0.825852	0.723307	0.824769	0.752745	0.835292	0.866219	0.868304	0.836302	0.777146	0.743069	0.739522	0.820164	0.841067	0.815994	0.749129	0.7669	0.754226	0.817967	0.78892	0.817041	0.801684	0.80136	0.762546	0.799007	0.87108	0.747936	0.800853	0.804111	0.803006	0.736638	0.820297	0.770526	0.764767
cg07078958	0.939622	0.925091	0.939626	0.911824	0.880561	0.909088	0.937844	0.927337	0.93661	0.93841	0.955221	0.927139	0.938905	0.905858	0.95366	0.918844	0.922203	0.921339	0.93721	0.939268	0.920673	0.959793	0.884783	0.960426	0.925665	0.882205	0.924821	0.895519	0.95177	0.957433	0.934509	0.959932	0.955763	0.921951	0.935476	0.954094	0.950797	0.956212	0.961843	0.950793	0.955056	0.92444	0.918499	0.948868	0.942338	0.939851	0.946918	0.918857	0.924128
cg23516310	0.788832	0.753452	0.786309	0.778872	0.760515	0.768293	0.810752	0.731591	0.741194	0.835807	0.842665	0.733813	0.796494	0.769709	0.795185	0.778378	0.780541	0.760467	0.759291	0.766699	0.796487	0.8268	0.844665	0.823957	0.787504	0.818083	0.780528	0.768372	0.82074	0.808368	0.806636	0.75628	0.792059	0.75339	0.801455	0.800621	0.824538	0.835627	0.822291	0.80141	0.842459	0.765169	0.74617	0.778276	0.739846	0.747409	0.723859	0.788824	0.808982
cg14702787	0.768136	0.830481	0.795761	0.761628	0.867983	0.776671	0.852036	0.806845	0.810762	0.819946	0.845214	0.788879	0.783085	0.808412	0.849678	0.805924	0.772463	0.765593	0.828216	0.772208	0.821767	0.722048	0.825384	0.79598	0.780602	0.752036	0.803949	0.837328	0.854584	0.82782	0.829163	0.739459	0.802339	0.787034	0.798846	0.827372	0.829679	0.824355	0.787356	0.812064	0.87014	0.781456	0.781857	0.808546	0.799776	0.727893	0.862067	0.771272	0.69629
cg07328664	0.782824	0.818059	0.840303	0.836177	0.788798	0.794626	0.794092	0.707979	0.82624	0.825458	0.814314	0.84604	0.814957	0.718034	0.896724	0.781728	0.736298	0.801196	0.784027	0.787758	0.758356	0.790505	0.809003	0.832424	0.804374	0.937243	0.859416	0.80528	0.814854	0.821734	0.83672	0.862348	0.857921	0.799732	0.842516	0.844925	0.812693	0.850084	0.87882	0.797618	0.835218	0.834955	0.756563	0.833523	0.811228	0.815211	0.765128	0.774226	0.81918
cg16476991	0.753672	0.76437	0.769919	0.747632	0.745991	0.768066	0.831699	0.765629	0.804047	0.826572	0.839917	0.801995	0.792381	0.786072	0.823334	0.817043	0.799686	0.774298	0.773927	0.783896	0.780829	0.83548	0.790374	0.822988	0.773861	0.778539	0.781659	0.764601	0.810407	0.807617	0.822947	0.769292	0.810663	0.763244	0.833278	0.828165	0.843886	0.843356	0.837656	0.833901	0.853541	0.757076	0.765654	0.809028	0.810846	0.736017	0.788264	0.78634	0.788945
cg07268332	0.523535	0.764527	0.443058	0.822758	0.884084	0.683148	0.839646	0.509354	0.637283	0.660045	0.753376	0.813092	0.792705	0.68764	0.878955	0.705519	0.780983	0.828079	0.557129	0.664077	0.848471	0.865596	0.834933	0.788989	0.886465	0.839593	0.859009	0.86444	0.878094	0.813774	0.893452	0.85284	0.852786	0.873517	0.828565	0.848449	0.815344	0.800795	0.759568	0.752041	0.919661	0.856287	0.574837	0.815979	0.823782	0.761566	0.759937	0.513122	0.224419
cg14950321	0.794222	0.81387	0.791017	0.817919	0.825717	0.794608	0.836301	0.694176	0.79049	0.806096	0.773254	0.785279	0.837303	0.797727	0.866902	0.795173	0.803744	0.779539	0.749946	0.708191	0.827303	0.87367	0.82443	0.810767	0.7957	0.482905	0.829265	0.798704	0.812918	0.80977	0.850413	0.784552	0.834645	0.764784	0.81843	0.825028	0.809045	0.829608	0.821065	0.777355	0.860424	0.771025	0.760266	0.840026	0.767356	0.773205	0.782124	0.778038	0.650008
cg17108141	0.89617	0.885191	0.884557	0.882485	0.85823	0.862668	0.91369	0.888889	0.857441	0.878252	0.921725	0.877866	0.88702	0.861369	0.854332	0.889226	0.852597	0.866251	0.886194	0.88215	0.899521	0.912292	0.841344	0.913008	0.88055	0.662061	0.824214	0.859521	0.895984	0.907937	0.883873	0.904529	0.862382	0.864248	0.913992	0.917008	0.929062	0.877749	0.923133	0.89761	0.932135	0.900407	0.81955	0.868455	0.845462	0.861352	0.867703	0.893076	0.903313
cg00328720	0.919561	0.910035	0.916249	0.921271	0.928097	0.910659	0.880082	0.867751	0.916756	0.886566	0.908317	0.929711	0.886315	0.932189	0.953779	0.948135	0.896452	0.929363	0.938936	0.908158	0.912533	0.902143	0.907764	0.94403	0.935968	0.954672	0.949275	0.935957	0.944229	0.933227	0.911369	0.935379	0.942906	0.895865	0.936102	0.93313	0.921228	0.925785	0.939076	0.932641	0.927045	0.959589	0.914629	0.94442	0.906433	0.941521	0.938756	0.928866	0.926073
cg14553895	0.819441	0.834553	0.823272	0.800357	0.826132	0.795911	0.825644	0.778374	0.804547	0.792913	0.860558	0.773786	0.782423	0.80585	0.785101	0.819933	0.790843	0.807545	0.809238	0.815063	0.804023	0.80638	0.79734	0.809957	0.84819	0.719669	0.799958	0.869399	0.859674	0.881928	0.910213	0.851448	0.806732	0.794526	0.835232	0.800905	0.862724	0.868319	0.877246	0.853983	0.868629	0.868344	0.789167	0.844321	0.852533	0.789658	0.808674	0.794022	0.728448
cg04992191	0.902954	0.903092	0.922988	0.866455	0.851906	0.86498	0.880259	0.916811	0.879917	0.9109	0.914036	0.896688	0.922362	0.892349	0.907827	0.891412	0.897261	0.880277	0.928664	0.890595	0.855342	0.886061	0.918182	0.892331	0.848829	0.774577	0.860948	0.877844	0.889217	0.891068	0.879091	0.884299	0.898365	0.895031	0.87603	0.892621	0.885353	0.8882	0.865457	0.894227	0.922922	0.844285	0.874427	0.880884	0.848246	0.823368	0.851522	0.892093	0.906517
cg05816193	0.826099	0.878834	0.855392	0.855512	0.87788	0.879191	0.90271	0.827078	0.876241	0.881584	0.919363	0.90351	0.906141	0.862552	0.883386	0.850338	0.874161	0.880925	0.843619	0.82743	0.862224	0.889619	0.895945	0.894192	0.868268	0.893794	0.867328	0.866231	0.884016	0.831033	0.848404	0.853538	0.917418	0.848753	0.908521	0.905552	0.888213	0.897812	0.892948	0.857163	0.91822	0.826492	0.845086	0.895519	0.860147	0.869132	0.855002	0.85641	0.824433
cg23408558	0.565613	0.751675	0.624028	0.770233	0.830818	0.705772	0.72879	0.552659	0.632463	0.610556	0.73478	0.812435	0.618227	0.733823	0.856658	0.781698	0.707134	0.75922	0.743647	0.645737	0.73246	0.719308	0.626425	0.804521	0.803713	0.766139	0.757073	0.827426	0.842899	0.809148	0.810757	0.820177	0.774381	0.657551	0.718582	0.751397	0.64199	0.700093	0.774514	0.704402	0.832017	0.83653	0.718698	0.840144	0.807888	0.7419	0.711346	0.613253	0.436417
cg12253071	0.841057	0.855611	0.881502	0.807625	0.745726	0.827708	0.838055	0.78936	0.831615	0.834199	0.897651	0.765966	0.844489	0.793253	0.835827	0.809719	0.734083	0.826395	0.864383	0.785293	0.751566	0.816308	0.784751	0.828812	0.776072	0.67218	0.797487	0.811383	0.778682	0.789983	0.818302	0.808081	0.761266	0.834659	0.79714	0.834517	0.880585	0.800412	0.8251	0.855718	0.889763	0.809781	0.782128	0.779109	0.766884	0.738424	0.630495	0.851867	0.88131
cg25922329	0.730289	0.770262	0.771632	0.678934	0.762818	0.725553	0.744365	0.644466	0.764276	0.716132	0.834371	0.705726	0.63562	0.75602	0.750339	0.712229	0.730209	0.649908	0.7758	0.663046	0.720886	0.723458	0.613318	0.73298	0.734587	0.789253	0.728332	0.73114	0.788336	0.716772	0.640178	0.688918	0.681379	0.661504	0.722189	0.679973	0.751188	0.771505	0.76758	0.738009	0.774267	0.627582	0.721994	0.724088	0.726958	0.667196	0.71316	0.723462	0.672145
cg04050463	0.800136	0.887633	0.843336	0.844599	0.83752	0.821883	0.863222	0.843785	0.866453	0.872931	0.749214	0.868103	0.864012	0.812851	0.900517	0.851366	0.888716	0.839229	0.887424	0.816487	0.842593	0.879718	0.823055	0.856803	0.818087	0.822851	0.871094	0.835701	0.888691	0.919347	0.835094	0.858788	0.912618	0.791656	0.807163	0.826087	0.785494	0.828797	0.88584	0.830696	0.878298	0.905736	0.840655	0.893308	0.825801	0.886238	0.852388	0.836441	0.849517
cg09528494	0.778698	0.778858	0.765859	0.712764	0.760008	0.715093	0.763278	0.77752	0.776077	0.767772	0.821019	0.720658	0.71223	0.763788	0.764262	0.685752	0.694793	0.714648	0.805292	0.708685	0.750039	0.769672	0.756522	0.760166	0.711474	0.417273	0.706534	0.783752	0.796157	0.757594	0.726183	0.728212	0.724384	0.740821	0.688732	0.743721	0.753801	0.774346	0.716077	0.763357	0.80707	0.66272	0.735046	0.730054	0.742794	0.610026	0.74407	0.751762	0.751515
cg16215913	0.705408	0.783477	0.754447	0.732872	0.76231	0.730924	0.805508	0.653926	0.731254	0.761641	0.792082	0.781072	0.722996	0.743017	0.828277	0.701942	0.659601	0.705503	0.727323	0.721069	0.666857	0.82414	0.686596	0.744049	0.699426	0.653122	0.704048	0.75496	0.767209	0.766638	0.766032	0.706709	0.712219	0.72054	0.730798	0.691636	0.707535	0.76398	0.688828	0.732067	0.800215	0.708939	0.646552	0.779076	0.737782	0.658542	0.603258	0.674506	0.555559
cg01413054	0.726349	0.823059	0.786178	0.765178	0.785056	0.745629	0.699218	0.60198	0.672231	0.688653	0.782079	0.67502	0.520574	0.79608	0.75361	0.804782	0.686563	0.725604	0.840388	0.739816	0.604452	0.695075	0.588172	0.730696	0.690727	0.651224	0.825389	0.832573	0.772346	0.761554	0.687653	0.795676	0.739279	0.65111	0.757475	0.675058	0.717518	0.814502	0.77266	0.792956	0.820599	0.783297	0.797818	0.821465	0.604254	0.717156	0.530803	0.731179	0.777503
cg22047295	0.754373	0.747921	0.727463	0.73289	0.81416	0.69892	0.636452	0.717258	0.754726	0.622283	0.767473	0.776693	0.515859	0.774066	0.81157	0.819836	0.631562	0.718748	0.812709	0.627147	0.695214	0.725336	0.728057	0.803658	0.657635	0.770068	0.705899	0.793617	0.841645	0.88853	0.636241	0.735973	0.668979	0.522042	0.582918	0.608116	0.648865	0.686997	0.778986	0.659459	0.767216	0.806728	0.668958	0.857981	0.77017	0.722785	0.730267	0.732318	0.686475
cg06342072	0.714182	0.492828	0.886588	0.682611	0.680584	0.793655	0.69971	0.73812	0.757021	0.772816	0.740774	0.635572	0.667479	0.768717	0.81205	0.759811	0.658018	0.647561	0.83696	0.732526	0.671682	0.742112	0.577929	0.778961	0.696986	0.791788	0.682108	0.736469	0.770456	0.795754	0.757493	0.711271	0.648151	0.716356	0.677987	0.585113	0.723556	0.61849	0.755225	0.765052	0.743007	0.712368	0.745945	0.742576	0.762959	0.656192	0.601379	0.726897	0.822687
cg06716730	0.814409	0.668362	0.899219	0.51441	0.655345	0.744907	0.794747	0.849647	0.730887	0.747037	0.873405	0.500711	0.664861	0.828484	0.750369	0.720393	0.548422	0.518055	0.862367	0.676718	0.630917	0.756696	0.846303	0.591622	0.571165	0.72925	0.406389	0.575119	0.686053	0.877846	0.904706	0.842083	0.619347	0.609931	0.669524	0.486645	0.880973	0.781224	0.70978	0.824919	0.737234	0.822863	0.758955	0.705055	0.851802	0.460826	0.807822	0.795155	0.893467
cg14875327	0.894877	0.916706	0.906662	0.917186	0.881341	0.892918	0.928281	0.881534	0.910417	0.915479	0.934249	0.934649	0.918373	0.912904	0.946241	0.918806	0.91659	0.929587	0.921287	0.923146	0.915636	0.946148	0.938274	0.9289	0.942373	0.888007	0.920629	0.921186	0.940671	0.948071	0.944394	0.936911	0.946041	0.906277	0.94038	0.936377	0.949394	0.948279	0.956572	0.930858	0.951051	0.911074	0.909185	0.934648	0.904256	0.908602	0.924585	0.879466	0.854471
cg08612871	0.884985	0.885321	0.894137	0.873828	0.893412	0.897221	0.907561	0.902718	0.890321	0.917794	0.929399	0.869952	0.879315	0.89827	0.895376	0.89308	0.848588	0.867508	0.918697	0.908249	0.893824	0.910974	0.851144	0.880273	0.866121	0.900314	0.853233	0.88725	0.921598	0.886126	0.885608	0.831935	0.882831	0.855539	0.872001	0.83362	0.918204	0.912744	0.90285	0.916407	0.918898	0.827347	0.890329	0.851272	0.867475	0.755883	0.872837	0.887736	0.899525
cg21308365	0.834262	0.706008	0.878696	0.665417	0.670502	0.827193	0.788462	0.904558	0.830168	0.859995	0.913566	0.604707	0.739243	0.795022	0.773965	0.666583	0.648598	0.635431	0.885398	0.78258	0.734184	0.791102	0.786573	0.7138	0.651578	0.840805	0.557087	0.655133	0.60222	0.786785	0.702929	0.627232	0.645997	0.678951	0.679766	0.582987	0.802815	0.752974	0.771554	0.78851	0.781587	0.590378	0.792644	0.69991	0.796519	0.591014	0.785999	0.828596	0.902478
cg08608523	0.801153	0.766702	0.817298	0.67093	0.640928	0.712094	0.790147	0.631939	0.771097	0.704076	0.811261	0.612765	0.638329	0.68028	0.7236	0.586461	0.5786	0.626397	0.748087	0.624387	0.620531	0.784668	0.753954	0.705013	0.563885	0.909516	0.586468	0.551498	0.633224	0.605189	0.763032	0.775111	0.744176	0.599575	0.720361	0.550372	0.815315	0.800928	0.757297	0.735372	0.66469	0.597357	0.676831	0.766821	0.667518	0.553793	0.629709	0.786524	0.759397
cg03048488	0.681745	0.830324	0.809869	0.826525	0.831857	0.787246	0.830436	0.638379	0.774787	0.772142	0.854615	0.807711	0.791695	0.769604	0.920783	0.750946	0.730625	0.784102	0.813673	0.79308	0.778159	0.822837	0.794978	0.824634	0.785633	0.916367	0.832576	0.84179	0.818449	0.86057	0.846616	0.846046	0.856737	0.822271	0.826907	0.842061	0.833369	0.824104	0.835465	0.821276	0.874084	0.813585	0.768963	0.839585	0.816037	0.771668	0.733095	0.7009	0.763493
cg08533336	0.787112	0.856795	0.790199	0.86983	0.845181	0.833761	0.856268	0.793597	0.845491	0.838205	0.840897	0.843447	0.841658	0.793549	0.866702	0.811375	0.765057	0.812174	0.84018	0.749479	0.831595	0.814229	0.869148	0.872847	0.838666	0.851225	0.852648	0.840845	0.826447	0.820283	0.844187	0.824329	0.896323	0.809018	0.864111	0.888881	0.890718	0.872341	0.886332	0.835604	0.90923	0.851402	0.817328	0.846218	0.797025	0.8301	0.82086	0.78206	0.736678
cg17071446	0.826505	0.854608	0.783666	0.86417	0.80468	0.805103	0.868929	0.788048	0.826372	0.849691	0.878439	0.852969	0.802716	0.82971	0.904068	0.817381	0.843158	0.854464	0.826954	0.80294	0.805466	0.889109	0.846214	0.865053	0.807965	0.705962	0.852888	0.868679	0.890906	0.855067	0.845388	0.875748	0.879933	0.850054	0.883428	0.891674	0.842553	0.878538	0.857961	0.88668	0.910771	0.869823	0.778537	0.867761	0.794915	0.851013	0.862206	0.787578	0.7978
cg04402575	0.719371	0.749739	0.814042	0.757266	0.750528	0.717808	0.674911	0.692796	0.805152	0.82712	0.709107	0.773892	0.754814	0.725045	0.763861	0.707982	0.693794	0.66945	0.775475	0.715317	0.744135	0.65889	0.654769	0.742908	0.685814	0.881618	0.735548	0.787258	0.653753	0.786894	0.825397	0.845127	0.773304	0.693331	0.745912	0.701824	0.661819	0.743804	0.746401	0.660168	0.779236	0.758149	0.781457	0.760821	0.764845	0.80804	0.838481	0.678277	0.848885
cg13710297	0.816463	0.839967	0.828699	0.798171	0.780948	0.718943	0.799563	0.832871	0.827493	0.863559	0.805401	0.759884	0.816268	0.723754	0.800265	0.798239	0.783099	0.766287	0.806063	0.641871	0.753888	0.790186	0.790907	0.815058	0.75146	0.650184	0.801247	0.814145	0.781803	0.782809	0.71294	0.681967	0.768069	0.722746	0.735814	0.792724	0.762715	0.775113	0.804011	0.790985	0.840689	0.726875	0.782095	0.750055	0.740331	0.752503	0.863248	0.799546	0.821897
cg05277504	0.922968	0.932619	0.927506	0.941868	0.891039	0.907718	0.9431	0.893061	0.935354	0.925251	0.955232	0.935397	0.934078	0.902607	0.954919	0.924694	0.919244	0.933261	0.951456	0.92345	0.921631	0.945234	0.930888	0.953195	0.922027	0.946195	0.941463	0.926821	0.945432	0.935852	0.931324	0.930585	0.951691	0.920269	0.952276	0.947371	0.94434	0.950052	0.950248	0.923933	0.95894	0.908935	0.915145	0.945388	0.923128	0.93064	0.927187	0.921516	0.934728
cg22272282	0.713007	0.853688	0.652085	0.805046	0.794826	0.634338	0.759299	0.690877	0.755297	0.770814	0.76272	0.829219	0.773137	0.789963	0.860689	0.787264	0.80988	0.757921	0.694388	0.641875	0.741087	0.842351	0.831224	0.75239	0.727789	0.727792	0.842686	0.83755	0.82299	0.694301	0.602746	0.778562	0.857511	0.696056	0.815156	0.845941	0.715679	0.807091	0.773338	0.705148	0.848838	0.671035	0.661134	0.833686	0.604177	0.836558	0.78634	0.714691	0.599122
cg16087826	0.591261	0.78448	0.562016	0.86578	0.881669	0.715972	0.736312	0.373648	0.6483	0.657616	0.697817	0.844863	0.779791	0.779803	0.894315	0.770415	0.737116	0.849448	0.631885	0.617709	0.787314	0.819246	0.751411	0.869337	0.848992	0.829892	0.865952	0.906819	0.882397	0.831965	0.882461	0.888002	0.89964	0.842373	0.741877	0.798176	0.737747	0.748926	0.799647	0.734377	0.882598	0.871067	0.716327	0.857775	0.840767	0.849365	0.714434	0.564744	0.315702
cg15564619	0.705401	0.716285	0.575046	0.80039	0.657113	0.64806	0.765788	0.532551	0.670868	0.733012	0.748124	0.785239	0.671045	0.722314	0.713785	0.728717	0.738191	0.795215	0.694678	0.703255	0.681134	0.766628	0.797988	0.71041	0.645892	0.542835	0.79285	0.735954	0.779686	0.723186	0.727095	0.759853	0.768019	0.72372	0.843333	0.814052	0.731191	0.828854	0.766117	0.680959	0.838748	0.688618	0.673923	0.828499	0.701625	0.75844	0.670924	0.721717	0.690897
cg14891195	0.842341	0.785135	0.843519	0.702623	0.714479	0.754522	0.795599	0.748813	0.79128	0.85907	0.870207	0.643042	0.780744	0.82686	0.699638	0.842593	0.676944	0.741274	0.825602	0.833444	0.704569	0.812018	0.801412	0.78006	0.755038	0.4565	0.666163	0.7462	0.828314	0.763004	0.639485	0.575382	0.707303	0.740154	0.827064	0.79227	0.840323	0.8123	0.746393	0.694326	0.824547	0.772367	0.771923	0.818435	0.749469	0.620737	0.811054	0.810451	0.848375
cg13002222	0.88398	0.879925	0.880966	0.829371	0.86154	0.849035	0.856306	0.889244	0.892302	0.897147	0.874667	0.882405	0.876254	0.822844	0.801566	0.881504	0.870449	0.858171	0.89339	0.852766	0.846817	0.864923	0.832453	0.894555	0.855812	0.724077	0.907825	0.818997	0.852145	0.855724	0.873273	0.847771	0.886567	0.832052	NA	0.857161	0.874503	0.864244	0.888122	0.912611	0.921388	0.841801	0.856357	0.814936	0.863141	0.799929	0.886101	0.882527	0.913482
cg19972648	0.648403	0.722792	0.713144	0.792142	0.719978	0.741425	0.601691	0.656483	0.680052	0.586159	0.692372	0.73259	0.604412	0.692367	0.874624	0.775293	0.553631	0.756251	0.733643	0.714585	0.671475	0.64088	0.547059	0.81938	0.79275	0.926512	0.812246	0.820333	0.770758	0.790623	0.744116	0.866387	0.707022	0.718358	0.670536	0.726394	0.701765	0.689665	0.73249	0.637885	0.782168	0.818894	0.716057	0.798513	0.767467	0.718154	0.501011	0.628654	0.57026
cg25123566	0.848539	0.84823	0.831334	0.836368	0.796336	0.859666	0.850457	0.809608	0.835383	0.473272	0.867008	0.812484	0.837283	0.843196	0.830536	0.869887	0.817916	0.807669	0.853908	0.85194	0.804067	0.793027	0.764598	0.86756	0.785787	0.76681	0.847107	0.836563	0.840931	0.843634	0.856143	0.832575	0.831758	0.775448	0.849252	0.858996	0.808499	0.832459	0.868192	0.864598	0.894914	0.80326	0.791321	0.835521	0.848132	0.794143	0.82412	0.840661	0.822989
cg21207450	0.811104	0.811636	0.881756	0.798551	0.832481	0.797833	0.739631	0.807372	0.841147	0.778526	0.774803	0.794741	0.728634	0.820532	0.850441	0.801035	0.743985	0.749383	0.863956	0.712391	0.797816	0.761961	0.56649	0.815353	0.738862	0.752083	0.741542	0.82599	0.857493	0.854221	0.819748	0.792989	0.787546	0.708337	0.741564	0.750025	0.722939	0.78182	0.803911	0.761191	0.814348	0.833616	0.853513	0.817278	0.766201	0.821804	0.816577	0.843979	0.839468
cg25538627	0.514065	0.787951	0.450704	0.797242	0.796703	0.627677	0.793211	0.534219	0.674213	0.6357	0.684828	0.834135	0.655733	0.641274	0.818227	0.62658	0.805198	0.776721	0.506441	0.537037	0.744353	0.810986	0.822818	0.694663	0.751317	0.642499	0.842999	0.718944	0.796311	0.645221	0.608238	0.628586	0.856134	0.7353	0.758911	0.816822	0.698058	0.799329	0.732087	0.6928	0.85385	0.721337	0.553453	0.792949	0.625865	0.745471	0.67888	0.476651	0.239438
cg20566286	0.883261	0.905763	0.881905	0.880854	0.875823	0.873709	0.931001	0.882285	0.898405	0.873016	0.912192	0.887901	0.907625	0.893476	0.896458	0.914028	0.893985	0.880501	0.901895	0.912263	0.875809	0.881705	0.897185	0.906986	0.886757	0.772689	0.883818	0.86879	0.896041	0.900155	0.886831	0.903721	0.910433	0.875396	0.911792	0.916837	0.908349	0.898323	0.907369	0.908964	0.922306	0.883969	0.872856	0.876576	0.85517	0.881928	0.898897	0.910859	0.900045
cg11241541	0.748822	0.776899	0.70956	0.742848	0.715111	0.728331	0.832139	0.634985	0.72302	0.785699	0.805515	0.800724	0.771419	0.732597	0.8	0.77709	0.761558	0.783094	0.7177	0.766682	0.715704	0.775254	0.633799	0.782947	0.684317	0.575614	0.780772	0.776505	0.780101	0.804706	0.766602	0.770349	0.829075	0.73896	0.860789	0.845559	0.791574	0.803359	0.819515	0.719991	0.869412	0.776696	0.723909	0.824701	0.734814	0.783376	0.67564	0.711638	0.775509
cg16009407	0.838216	0.828252	0.859897	0.820411	0.825901	0.84628	0.839626	0.835716	0.874683	0.872282	0.83897	0.805317	0.774615	0.821892	0.861124	0.868916	0.812944	0.860862	0.850826	0.852023	0.847677	0.851611	0.79491	0.830584	0.828092	0.912124	0.818437	0.839185	0.858807	0.837589	0.863894	0.803798	0.877104	0.776928	0.825729	0.88446	0.852461	0.852865	0.835086	0.824866	0.884314	0.783521	0.837563	0.867596	0.782076	0.754316	0.828405	0.853933	0.891409
cg27391982	0.783142	0.757056	0.845994	0.640501	0.635883	0.722629	0.799297	0.797407	0.754562	0.788018	0.828881	0.669031	0.756004	0.745671	0.700506	0.748205	0.638285	0.704685	0.847816	0.72872	0.662157	0.718308	0.651795	0.772152	0.597701	0.734612	0.664959	0.636856	0.645071	0.724916	0.688272	0.66145	0.624025	0.724298	0.718752	0.654532	0.704121	0.760286	0.640208	0.741173	0.747797	0.628867	0.719175	0.65267	0.679876	0.59607	0.674783	0.76517	0.880188
cg03946297	0.843504	0.881506	0.86958	0.802679	0.863559	0.896546	0.831206	0.869169	0.875098	0.905588	0.858818	0.875326	0.841179	0.873396	0.881178	0.871365	0.858283	0.812152	0.894649	0.832506	0.878652	0.836732	0.8406	0.857455	0.870321	0.87762	0.865591	0.890871	0.843376	0.862263	0.875453	0.881797	0.91162	0.871309	0.88081	0.864757	0.806104	0.837743	0.880911	0.843856	0.886005	0.855394	0.88257	0.881088	0.84986	0.888182	0.885689	0.860891	0.871707
cg23251746	0.519403	0.767989	0.498923	0.797691	0.789698	0.579999	0.765418	0.556296	0.751266	0.627434	0.687464	0.772278	0.759285	0.705239	0.787101	0.666569	0.72719	0.748575	0.576263	0.574476	0.682333	0.795422	0.787159	0.772088	0.714769	0.634143	0.760745	0.776068	0.785464	0.746285	0.756549	0.745126	0.826882	0.683922	0.773829	0.77144	0.760686	0.808395	0.769381	0.764692	0.852623	0.775721	0.621954	0.8181	0.739116	0.749525	0.687207	0.523987	0.384005
cg17405000	0.808005	0.881761	0.754672	0.87161	0.910378	0.831753	0.874358	0.711281	0.819453	0.857218	0.841802	0.88459	0.907203	0.854008	0.921314	0.852905	0.870668	0.878888	0.806482	0.805423	0.889814	0.890237	0.889997	0.88016	0.890268	0.892003	0.904182	0.88916	0.904078	0.899675	0.88105	0.893605	0.909643	0.861978	0.854531	0.902973	0.860007	0.863684	0.864471	0.858171	0.918817	0.884117	0.794093	0.880449	0.89122	0.862493	0.851358	0.802682	0.613121
cg07211259	0.725037	0.769983	0.754179	0.697582	0.697549	0.743857	0.787597	0.780648	0.766614	0.765178	0.804085	0.701036	0.660141	0.701411	0.760665	0.66134	0.637661	0.669071	0.820661	0.676507	0.709774	0.756507	0.721893	0.692718	0.680136	0.682556	0.670862	0.67696	0.756765	0.721438	0.690535	0.685885	0.684753	0.60631	0.653588	0.688828	0.742685	0.79184	0.729779	0.748175	0.79279	0.587396	0.654696	0.724383	0.62724	0.550352	0.687056	0.694225	0.75705
cg07212747	0.816742	0.735907	0.84912	0.658464	0.682191	0.777093	0.716165	0.837998	0.807163	0.792432	0.879471	0.672776	0.731283	0.801088	0.706758	0.680697	0.669362	0.681295	0.884872	0.818358	0.71934	0.814029	0.650348	0.720277	0.651603	0.836257	0.619896	0.730085	0.638701	0.70079	0.762951	0.651942	0.621269	0.737876	0.745668	0.669361	0.726717	0.717809	0.727114	0.749348	0.813188	0.691951	0.813098	0.726322	0.756246	0.63802	0.778311	0.833661	0.869724
cg26233651	0.71554	0.828521	0.757428	0.832628	0.915393	0.721391	0.736742	0.540198	0.58623	0.523455	0.78113	0.865975	0.589222	0.812855	0.768355	0.892607	0.71394	0.858569	0.861083	0.757089	0.828416	0.740967	0.445606	0.890619	0.764136	0.781658	0.88743	0.837341	0.898236	0.871848	0.759494	0.762611	0.802424	0.722335	0.798972	0.832061	0.852801	0.830346	0.872469	0.667238	0.83713	0.894191	0.771261	0.863347	0.83356	0.765999	0.739485	0.758445	0.752267
cg10318368	0.715755	0.789262	0.769079	0.744898	0.727833	0.722702	0.799548	0.677879	0.757897	0.793762	0.840988	0.743516	0.672771	0.702057	0.815952	0.735963	0.587498	0.721916	0.751091	0.716225	0.654667	0.733449	0.791316	0.801932	0.691509	0.879324	0.763982	0.770267	0.741588	0.781244	0.798224	0.753635	0.776707	0.673764	0.704501	0.708861	0.786197	0.786529	0.77715	0.714576	0.776477	0.743108	0.742771	0.792628	0.706827	0.675326	0.542943	0.657692	0.734612
cg03063658	0.741107	0.778728	0.823353	0.680661	0.719214	0.731478	0.812325	0.778745	0.755257	0.752684	0.88972	0.677921	0.745969	0.749931	0.719049	0.732202	0.658132	0.640505	0.822286	0.693248	0.712538	0.760311	0.69134	0.779246	0.656639	0.762953	0.621542	0.651542	0.77394	0.715151	0.804702	0.653048	0.717436	0.708349	0.737859	0.71368	0.809594	0.804198	0.755511	0.719695	0.812142	0.665222	0.745885	0.707646	0.686736	0.565578	0.697184	0.736741	0.800604
cg16042259	0.863579	0.8714	0.88177	0.846943	0.831137	0.866335	0.90463	0.884617	0.902073	0.883421	0.932014	0.876525	0.891082	0.851924	0.923543	0.885369	0.874062	0.885987	0.867011	0.858454	0.853845	0.908046	0.884437	0.862777	0.852926	0.736945	0.82448	0.821866	0.907616	0.867048	0.88539	0.910168	0.885117	0.848664	0.88276	0.902558	0.905446	0.904312	0.910047	0.907546	0.928142	0.874597	0.814465	0.851795	0.85852	0.82026	0.891767	0.849561	0.861976
cg19132462	0.484575	0.779152	0.37228	0.762651	0.821088	0.655265	0.749742	0.389558	0.543061	0.596445	0.706112	0.798075	0.618284	0.65876	0.845001	0.635361	0.709811	0.722574	0.470029	0.579439	0.783452	0.783775	0.743704	0.743721	0.830528	0.599398	0.788221	0.813359	0.850861	0.713365	0.796951	0.766886	0.807829	0.723244	0.703502	0.75269	0.719389	0.780696	0.708001	0.721926	0.862645	0.793529	0.529363	0.799855	0.779541	0.656218	0.645133	0.478675	0.171655
cg13652008	0.723621	0.785993	0.723368	0.74356	0.656166	0.719062	0.769834	0.702019	0.776051	0.770136	0.755327	0.743484	0.849706	0.766763	0.885232	0.694519	0.723788	0.735579	0.7915	0.717203	0.578354	0.773197	0.771457	0.858705	0.664659	0.851511	0.646818	0.784058	0.636503	0.762243	0.755957	0.83945	0.810715	0.67982	0.723147	0.66201	0.846776	0.781741	0.794837	0.599812	0.871109	0.772243	0.645137	0.803629	0.766334	0.799323	0.768596	0.748212	0.647739
cg11152384	0.743308	0.792039	0.783508	0.779547	0.733438	0.753294	0.783594	0.660199	0.7982	0.813286	0.804509	0.747327	0.743676	0.666835	0.860641	0.755869	0.67104	0.764014	0.705692	0.739858	0.667285	0.764141	0.787994	0.811644	0.790921	0.858046	0.788733	0.817209	0.777671	0.824493	0.810759	0.812294	0.818579	0.765019	0.753642	0.836416	0.822556	0.810179	0.816811	0.750736	0.847807	0.786243	0.692643	0.805088	0.729735	0.758838	0.690271	0.705421	0.653973
cg26826183	0.748347	0.771293	0.736028	0.717882	0.787703	0.735916	0.782488	0.736938	0.799124	0.728069	0.772861	0.781725	0.725448	0.780246	0.803291	0.730214	0.713247	0.718377	0.812342	0.746981	0.748255	0.75051	0.781879	0.804332	0.760817	0.855815	0.744501	0.816691	0.806277	0.734358	0.729307	0.728595	0.778927	0.695218	0.736947	0.737086	0.741481	0.778753	0.712716	0.756881	0.818018	0.748565	0.734097	0.780961	0.739067	0.743222	0.78964	0.716857	0.752516
cg05979457	0.794007	0.799046	0.803987	0.740043	0.748652	0.765648	0.862598	0.777674	0.794468	0.811901	0.873578	0.777594	0.783669	0.766409	0.798722	0.73221	0.781499	0.74781	0.81907	0.780396	0.781277	0.880169	0.789064	0.818622	0.769606	0.793898	0.737784	0.791595	0.839515	0.814835	0.83572	0.772303	0.804134	0.823367	0.828575	0.783584	0.858538	0.843428	0.807713	0.804595	0.887836	0.795282	0.739481	0.835711	0.799555	0.664442	0.747211	0.793437	0.726704
cg13982037	0.695641	0.713405	0.799879	0.612577	0.77855	0.767046	0.670478	0.628225	0.717527	0.689275	0.5942	0.722915	0.638002	0.657888	0.76305	0.724912	0.54979	0.633761	0.709343	0.7017	0.653799	0.681364	0.447108	0.782926	0.779545	0.846932	0.722012	0.818491	0.672693	0.830671	0.830688	0.776947	0.727664	0.709704	0.591351	0.599867	0.682347	0.565074	0.764396	0.68174	0.702431	0.801026	0.767258	0.737387	0.841569	0.801905	0.71508	0.679061	0.740878
cg06663317	0.664123	0.777734	0.711671	0.749842	0.719462	0.628553	0.758437	0.513244	0.692447	0.706103	0.656194	0.788265	0.700656	0.663291	0.880769	0.651878	0.632382	0.752652	0.627516	0.609	0.619673	0.784827	0.872441	0.728892	0.730235	0.878234	0.743956	0.742933	0.697606	0.794433	0.781458	0.813639	0.78038	0.688914	0.682938	0.642196	0.710241	0.742078	0.722795	0.657001	0.738907	0.762042	0.585983	0.787437	0.741605	0.68769	0.741698	0.617246	0.447329
cg14313576	0.858927	0.854892	0.888312	0.787586	0.847769	0.832564	0.848989	0.875004	0.851303	0.871965	0.84777	0.806666	0.810209	0.795128	0.888386	0.778265	0.817479	0.796333	0.86353	0.791461	0.778635	0.790751	0.844743	0.828974	0.811357	0.867416	0.84186	0.835932	0.838601	0.849309	0.824927	0.789212	0.840086	0.746351	0.765239	0.753409	0.826424	0.815365	0.837195	0.803958	0.878528	0.681318	0.839417	0.825355	0.773822	0.751395	0.83086	0.81863	0.878674
cg22408108	0.851604	0.850594	0.861794	0.82817	0.853979	0.810102	0.820713	0.866788	0.87181	0.880015	0.898155	0.84772	0.824443	0.84586	0.901197	0.839704	0.804969	0.780546	0.857348	0.791932	0.824526	0.860516	0.763121	0.838004	0.805313	0.926002	0.837936	0.822358	0.836756	0.853463	0.835607	0.835542	0.844649	0.762139	0.82621	0.840067	0.822753	0.864048	0.838802	0.858742	0.872151	0.829407	0.813638	0.839695	0.788879	0.784747	0.866631	0.828455	0.869245
cg10729196	0.530213	0.786267	0.462447	0.759183	0.801336	0.60713	0.758313	0.479596	0.604726	0.648576	0.689134	0.804625	0.737079	0.683231	0.846977	0.670279	0.769477	0.760717	0.502256	0.590803	0.751139	0.826087	0.793613	0.781433	0.801051	0.773933	0.816786	0.810298	0.844212	0.767499	0.826396	0.761705	0.812488	0.793499	0.709962	0.800332	0.714314	0.682494	0.734317	0.677835	0.851521	0.782536	0.538361	0.796247	0.783529	0.73313	0.719957	0.503866	0.245735
cg17731065	0.803258	0.811268	0.814358	0.778727	0.852288	0.8034	0.783699	0.779053	0.850503	0.833484	0.804916	0.763965	0.774462	0.824294	0.741603	0.844561	0.762997	0.799727	0.796259	0.809427	0.757122	0.819435	0.72329	0.816237	0.821441	0.698184	0.851122	0.840205	0.845059	0.792152	0.795467	0.793411	0.843759	0.770958	0.823767	0.841863	0.789204	0.831954	0.82405	0.786723	0.85278	0.825431	0.833592	0.769756	0.733681	0.740213	0.770562	0.772574	0.811625
cg10062193	0.882849	0.86689	0.88631	0.877259	0.864144	0.878139	0.906474	0.877069	0.885072	0.872624	0.90678	0.876235	0.871568	0.851282	0.830311	0.890671	0.84752	0.864069	0.901312	0.883927	0.872157	0.905308	0.874891	0.885007	0.875152	0.831725	0.868538	0.864871	0.910457	0.876463	0.885581	0.844176	0.898198	0.875068	0.894448	0.90734	0.907024	0.900735	0.908174	0.877395	0.915593	0.854799	0.83202	0.89648	0.882646	0.817778	0.879396	0.838338	0.829052
cg09074856	0.832528	0.806935	0.761228	0.836494	0.758248	0.738387	0.844552	0.814649	0.795474	0.817517	0.893977	0.820824	0.830929	0.763199	0.858044	0.772166	0.806387	0.814253	0.837073	0.814095	0.772551	0.857684	0.79672	0.821737	0.790194	0.861658	0.804794	0.799557	0.834391	0.875516	0.791347	0.806809	0.888489	0.820818	0.877642	0.890587	0.890362	0.90173	0.873378	0.852588	0.898816	0.800241	0.784133	0.851568	0.752927	0.805844	0.788104	0.799592	0.804245
cg18451588	0.597721	0.857895	0.512029	0.892937	0.833843	0.720969	0.785643	0.610702	0.689643	0.71788	0.633766	0.78397	0.727784	0.656669	0.886011	0.71613	0.855181	0.86038	0.598787	0.659789	0.777731	0.821753	0.775371	0.799808	0.714951	0.943044	0.822866	0.802706	0.763297	0.822109	0.706893	0.826972	0.862953	0.678735	0.903294	0.836012	0.693707	0.73522	0.75055	0.6661	0.84239	0.841783	0.699521	0.86709	0.719207	0.857193	0.831766	0.53261	0.556601
cg10837404	0.899381	0.892274	0.917671	0.935899	0.935348	0.879945	0.878412	0.872321	0.896174	0.88927	0.888587	0.939589	0.893494	0.924221	0.926998	0.960347	0.873712	0.938547	0.936389	0.880126	0.919636	0.934007	0.884656	0.947249	0.928316	0.935355	0.934212	0.927506	0.945496	0.93618	0.925526	0.948931	0.938301	0.888887	0.924434	0.906427	0.903096	0.917257	0.929557	0.916077	0.945434	0.955313	0.906695	0.950108	0.859517	0.91775	0.909437	0.894904	0.908058
cg03224627	0.816793	0.856375	0.80216	0.782932	0.839274	0.837035	0.829993	0.775561	0.834166	0.859334	0.852007	0.829796	0.814374	0.854744	0.892929	0.824329	0.851089	0.851849	0.872227	0.813084	0.830531	0.857831	0.822119	0.82965	0.844403	0.926748	0.856743	0.881777	0.848826	0.860016	0.836439	0.832651	0.870833	0.811735	0.855845	0.838995	0.832201	0.856515	0.834138	0.843577	0.919329	0.850131	0.835298	0.837565	0.817837	0.857035	0.871415	0.811345	0.825039
cg10992419	0.849904	0.864651	0.887031	0.767189	0.848547	0.851029	0.844513	0.798047	0.859683	0.883347	0.812084	0.809242	0.793158	0.810829	0.87675	0.862915	0.799173	0.774261	0.863993	0.80284	0.792816	0.808724	0.742783	0.878169	0.850134	0.911269	0.848988	0.80373	0.832807	0.822912	0.841459	0.850171	0.84922	0.788859	0.790309	0.825008	0.855564	0.8249	0.831432	0.841311	0.872439	0.839535	0.858313	0.830077	0.852959	0.797874	0.813967	0.844676	0.90552
[truncated: 5,317 more rows]
[truncated: 56 more columns]
